# Supplementary material for: Examining the flavor descriptors of e-cigarettes, heated tobacco products, and nicotine pouches in the Philippines: Regulatory challenges and opportunities
Source: PLOS Glob Public Health. 2025 Feb 13;5(2):e0004248. doi: 10.1371/journal.pgph.0004248 (PMC11824988; doi:10.1371/journal.pgph.0004248)
Supplement: S1 Table — (XLSX) [file pgph.0004248.s001.xlsx]

## Sheet: S1_Table
Table 1. Neighborhood data collection sites
Island Group	City		Barangays/Neighborhoods	Number of stores purchased from
National Capital Region	Quezon City		Kaunlaran	1
			Bagong Pag-Asa	3
			Socorro	5
			Nayong Kanluran	1
			Commonwealth	2
			Pasong Putik	2
			Payatas	0
			South Triangle	1
			Bagumbuhay	0
			Bagumbayan	2
			Marilag	0
			Greater Lagro	1
			Total	18
Balanced Luzon	Antipolo City		Cupang	1
			Santa Cruz	2
			San Roque	0
			San Luis	0
			Bagong Nayon	0
			Inarawan	0
			Dalig	0
			Beverly Hills	0
			Dela Paz	0
			San Jose	0
			Mayamot	1
			San Juan	0
			Total	4
Visayas	Cebu City		Santa Cruz	2
			Lahug	3
			Talamban	0
			Banilad	0
			Suba	1
			Ermita	0
			Mambaling	2
			Busay	1
			Mabolo	0
			Lusaran	0
			Tabunan	0
			Luz	0
			Total	9
Mindanao	Davao City		Barangay 30-C	0
			Toril	1
			Dumoy	0
			Lizada	0
			Bucana	2
			Eden	0
			Barangay 20-B	2
			Catigan	0
			Talomo	0
			Bayabas	0
			Barangay 4-A	0
			Tagurano	0
			Total	5
