# Supplementary material for: Examining the flavor descriptors of e-cigarettes, heated tobacco products, and nicotine pouches in the Philippines: Regulatory challenges and opportunities
Source: PLOS Glob Public Health. 2025 Feb 13;5(2):e0004248. doi: 10.1371/journal.pgph.0004248 (PMC11824988; doi:10.1371/journal.pgph.0004248)
Supplement: S3 Table — (XLSX) [file pgph.0004248.s003.xlsx]

## Sheet: S3_Table
Table 3. Type of stores purchased from
Type of store	Count	Percentage
Mall Kiosk	142	0.5071
Street Vendor	108	0.3857
Convenience Store	23	0.0821
Supermarket	3	0.0107
Sari-Sari Store	2	0.0071
Market Stall	2	0.0071
Total	280	1
