# Supplementary material for: Examining the flavor descriptors of e-cigarettes, heated tobacco products, and nicotine pouches in the Philippines: Regulatory challenges and opportunities
Source: PLOS Glob Public Health. 2025 Feb 13;5(2):e0004248. doi: 10.1371/journal.pgph.0004248 (PMC11824988; doi:10.1371/journal.pgph.0004248)
Supplement: S4 Table — (XLSX) [file pgph.0004248.s004.xlsx]

## Sheet: S4_Table
Table 4. Manufacturer distribution of samples
Manufacturer	Count	Percentage	Country
Not specified	90	0.3214	Unknown
Shenzhen RELX Technology Co., Ltd.	27	0.0964	China
Shenzhen Xuewe Technology Co., Ltd.	26	0.0929	China
Denkat Trading Corp.	14	0.05	Philippines
Shenzhen Tardigrade Technologies Inc.	8	0.0286	China
Shenzhen Dispo Technology Co., Ltd.	6	0.0214	China
P.T. Hanjaya Mandala Sampoerna Tbk.	6	0.0214	Indonesia
Milson Tech.	6	0.0214	China
China Tobacco Hubei Industrial Co., Ltd.	6	0.0214	China
YME Technology Limited	4	0.0143	China
Shenzhen Nevoks Technology Co. Ltd.	4	0.0143	China
Shenzhen Galaxy Fenghua Technology Co., Ltd.	4	0.0143	China
Shenzhen EHPRO Technology Co., Ltd.	4	0.0143	China
Philip Morris Products S.A.	4	0.0143	Switzerland
Genome Flavor Technology	4	0.0143	China
Flava Corporation	4	0.0143	China
Amyooz (HK) Limited	4	0.0143	China
4:20 O'CLOCK	4	0.0143	Philippines
United Castle International Co., Ltd.	3	0.0107	Hong Kong
Shenzhen YXC Technology Limited	3	0.0107	China
Shenzhen IVPS Technology Co., Ltd.	3	0.0107	China
Shenzhen Aixingwang Electronic Technology Co., Ltd.	3	0.0107	China
DVMYL Juice	3	0.0107	Philippines
Creamy Creations	3	0.0107	Philippines
Cholo's Vape Juice Manufacturing	3	0.0107	Philippines
ZCrew International Inc.	2	0.0071	Philippines
vookbar	2	0.0071	China
Vipo PH Ventures OPC	2	0.0071	Philippines
VIP Bros	2	0.0071	Philippines
Shenzhen Genome Flavour Technology Co., Ltd., Shenzhen Lost Vape Technology Ltd.	2	0.0071	China
Silvisworks Philippines	2	0.0071	Philippines
Shenzhen Genome Flavour Technology Co., Ltd.	2	0.0071	China
Shenzhen Danmoo Technology	2	0.0071	China
Shenzhen Cahngneng Huike Technology Co., Ltd.	2	0.0071	China
Master Vapor	2	0.0071	Philippines
Japan Tobacco International	2	0.0071	Japan
Dongguan Vandy Technology Co., Ltd.	2	0.0071	China
Bengbu Qiwu Electronics Technology Co., Ltd.	2	0.0071	China
ShenZhen WeiYiKang Technology Co., Ltd. and Yousi Technology Co., Ltd.	1	0.0036	China
Shenzhen Uwell Technology Co., Ltd.	1	0.0036	China
Shenzhen Goldwin Technology Co., Ltd.	1	0.0036	China
Liquido Manufacturing	1	0.0036	Philippines
Imirable (Shenzhen) Technology Co., Ltd.	1	0.0036	China
Fruttakool Vape Juice Manufacturing	1	0.0036	Philippines
Ethereal Fumes Vape Juice Manufacturing	1	0.0036	Unknown
Drizzle E-Juice Manufacturing	1	0.0036	Philippines
Total	280	1
