# Supplementary material for: Examining the flavor descriptors of e-cigarettes, heated tobacco products, and nicotine pouches in the Philippines: Regulatory challenges and opportunities
Source: PLOS Glob Public Health. 2025 Feb 13;5(2):e0004248. doi: 10.1371/journal.pgph.0004248 (PMC11824988; doi:10.1371/journal.pgph.0004248)
Supplement: S1 Data — (XLSX) [file pgph.0004248.s005.xlsx]

## Sheet: Data Capture Form
	Name of Barangay	Barangay ID	Population Density	Date Visited	Type of Vendor	Name of Vendor	Number of Products Collected
1	Santa Cruz	CEB1	Middle	2023-08-29	Convenience Store	2023-07-11	11
2	Santa Cruz	CEB1	Middle	2023-08-29	Mall Kiosk	Snowplus	29
3	Lahug	CEB2	Middle	2023-08-29	Supermarket	JY Square Supermart	4
4	Lahug	CEB2	Middle	2023-08-29	Mall Kiosk	Relx	17
5	Lahug	CEB2	Middle	2023-08-29	Convenience Store	IGO South Minimart	2
6	Suba	CEB5	High	2023-08-30	Sari-Sari Store	Horse Blessing Store	2
7	Busay	CEB8	Low	2023-08-30	Street Vendor	Vape Avenue	93
8	Mambaling	CEB7	High	2023-08-31	Mall Kiosk	Relx	4
9	Mambaling	CEB7	High	2023-08-31	Mall Kiosk	Vape King	8
10	Barangay 20-B	DEB7	High	2023-09-04	Mall Kiosk	Fuma!	3
11	Barangay 20-B	DEB7	High	2023-09-04	Mall Kiosk	Lighters Galore	13
12	Toril	DEB2	Middle	2023-09-05	Street Vendor	Toril Vape Shop	5
13	Bucana	DEB5	High	2023-09-05	Mall Kiosk	Lighters Galore	11
14	Bucana	DEB5	High	2023-09-05	Mall Kiosk	Vape King	6
15	Greater Lagro	QEB12	Low	2023-09-13	Mall Kiosk	Planet Vape	13
16	Pasong Putik	QEB6	Low	2023-09-13	Mall Kiosk	Lighters Galore	3
17	Pasong Putik	QEB6	Low	2023-09-13	Mall Kiosk	Snowplus	8
18	Commonwealth	QEB5	High	2023-09-13	Street Vendor	Star Vape	5
19	Commonwealth	QEB5	High	2023-09-13	Market Stall	Felix Repair	2
20	Bagong Pag-Asa	QEB2	Middle	2023-09-14	Mall Kiosk	Mok	1
21	Bagong Pag-Asa	QEB2	Middle	2023-09-14	Mall Kiosk	Boss	9
22	Bagong Pag-Asa	QEB2	Middle	2023-09-14	Mall Kiosk	Yooz	7
23	Nayong Kanluran	QEB4	Middle	2023-09-14	Street Vendor	Tempest Vape	4
24	South Triangle	QEB8	Low	2023-09-14	Mall Kiosk	The Smoking Joint	4
25	Kaunlaran	QEB1	Middle	2023-09-15	Mall Kiosk	Myst	5
26	Socorro	QEB3	Middle	2023-09-15	Mall Kiosk	Relx	2
27	Socorro	QEB3	Middle	2023-09-15	Convenience Store	2023-07-11	4
28	Socorro	QEB3	Middle	2023-09-15	Supermarket	Shopwise	1
29	Socorro	QEB3	Middle	2023-09-15	Mall Kiosk	Lighter's Galore	1
30	Socorro	QEB3	Middle	2023-09-15	Mall Kiosk	Got Vape?	12
31	Bagumbayan	QEB10	Low	2023-09-15	Mall Kiosk	Lighter's Galore	4
32	Bagumbayan	QEB10	Low	2023-09-15	Mall Kiosk	Vape Warehouse	6
33	Mayamot	AEB11	High	2023-09-20	Mall Kiosk	Planet Vape	2
34	Cupang	AEB1	Middle	2023-09-20	Street Vendor	El Vapor	12

## Sheet: Codebook
Codebook
GENERAL INFORMATION	Name of Brand	As is
	Short Description	As is
	Brand descriptor (e.g. 'light' or 'silver')	As is
	Flavor descriptor	As is
	Manufacturer	As is
	Price	As is
	Vendor ID*	As is
	Type of Store	1 = Street Vendor 2 = Sari-Sari Store 3 = Convenience Store 4 = Mall Kiosk 5 = Supermarket 6 = Market Stall 99 = N/A
	Type of product	1 = Vapor Product 2 = Vapor Product Device 3 = Vapor Product System 4 = Heated Tobacco Product 5 = Heated Tobacco Product Device 6 = Heated Tobacco Product System 7 = Refill 8 = Novel Tobacco Products
	Contains Nicotine	0 = No 1 = Yes
	Nicotine Level	As is
	Capacity	As is
	Puffs	As is
	Shape of Packaging	1 = Square or Rectangular 2 = Double or Promotional 3 = Wide Packaging 4 = Round or Disc-Type Packaging 5 = Cylindrical 99 = Other
SQUARE OR RECTANGULAR	A1a. Does the front of the pack have beveled or round edges?	0 = None 1 = Bevelled or round
	A2. Is the health warning located on the principal display area of the FRONT panel of the pack?	0 = No 1 = Yes
	Is the health warning part of the packaging and not only a sticker?	0 = No 1 = Yes
	Is the health warning in printed in full color?	0 = No 1 = Yes
	A3. Warning content (front_warn_content)	(1) 1A - Eye Irritation red (2) 1B - Pneumonia (3) 1C - Toxic Chemicals (4) 1D - Chemicals that may cause cancer (5) 1E - Eye Irritation pink (6) 1F - Secondhand emissions pregnant (7) 1G - Asthma attacks (8) 1H - Lung Injury (9) 1I - Acute nicotine poisoning (10) 1J - Throat irritation (11) 1K - Secondhand emission coughing (12) 1L - Explosion injury (13) 1M - Eye irritation red (14) 1N - Nicoti…
	Is the GHW in contrast with typography, layout, and color of package and labels	0 = No 1 = Yes
	A4. What is the primary language of the front health warning label?	1 = Filipino 2 = English 3 = Both 99 = N/A
	A5. Does the health warning label text content match EXACTLY the same language text in the Appendix document?	0 = No 1 = Yes
	A6. Does the health warning label have a border or frame?	0 = No 1 = Yes
	A7. Is the health warning positioned at the bottom edge of the package?	0 = No 1 = Yes
	A8. Is the front warning obstructed by a tax stamp?	0 = No 1 = Yes
	A9. Enter the height (cm) of the pictogram label.	As is
	A10. Enter the height (cm) of the health warning text box	As is
	A11. Enter the width (cm) of the health warning label	As is
	A12. Enter the height (cm) of the front principal display area of the pack on which the warning appears.	As is
	A13. Enter the width (cm) of the front principal display area of the pack on which the warning appears.	As is
	Percentage of the GHW area occupied by textual warning	As is
	A14. Percentage of the panel covered by warning (front_warn_percent)	As is
	B1. Does the back of the pack have beveled or round edges?	0 = None 1 = Bevelled or round
	B2. Is the health warning located on the principal display area of the BACK panel of the pack?	0 = No 1 = Yes
	Is the health warning part of the packaging and not only a sticker?	0 = No 1 = Yes
	Is the health warning printed in full color?	0 = No 1 = Yes
	B3. Warning content (back_warn_content)	(1) 1A - Eye Irritation red (2) 1B - Pneumonia (3) 1C - Toxic Chemicals (4) 1D - Chemicals that may cause cancer (5) 1E - Eye Irritation pink (6) 1F - Secondhand emissions pregnant (7) 1G - Asthma attacks (8) 1H - Lung Injury (9) 1I - Acute nicotine poisoning (10) 1J - Throat irritation (11) 1K - Secondhand emission coughing (12) 1L - Explosion injury (13) 1M - Eye irritation red (14) 1N - Nicoti…
	Is the GHW in contrast with typography, layout, and color of package and labels	0 = Non-Compliant 1 = Compliant
	B4. What is the primary language of the back health warning label?	1 = Filipino 2 = English 99 = N/A
	B5. Does the health warning label text content match EXACTLY the same language text in the Appendix document?	0 = Non-Compliant 1 = Compliant
	B6. Does the health warning label have a border or frame?	0 = Non-Compliant 1 = Compliant
	B7. Is the health warning positioned at the bottom edge of the package?	0 = Non-Compliant 1 = Compliant
	B8. Is the back warning obstructed by a tax stamp?	0 = Non-Compliant 1 = Compliant
	B9. Enter the height (cm) of the pictogram label	As is
	B10. Enter the height (cm) of the health warning text box	As is
	B11. Enter the width (cm) of the health warning label.	As is
	B12. Enter the height (cm) of the back principal display area of the pack on which the warning appears	As is
	B13. Enter the width (cm) of the back principal display area of the pack on which the warning appears.	As is
	Percentage of the GHW area occupied by textual warning	As is
	B14. Percentage of the panel covered by warning (back_warn_percent)	As is
	C1. Does the side of the pack have beveled or round edges?	0 = None 1 = Bevelled or round
	C2. Is there a health warning located on one of the SIDE panels of the pack?	0 = No 1 = Yes
	Is the health warning part of the packaging and not only a sticker?	0 = No 1 = Yes
	Warning Content	0 = None 1 = 1A - Vapor DOH Quitline 2 = 1B - HTP DOH Quitline 3 = 1C - 21 Years Old 4 = 2A - Vapor DOH Quitline Filipino 5 = 2B - HTP DOH Quitline Filipino 6 = 2C - HTP DOH Quitline English 7 = 2D - 18 Years Old Filipino 8 = 2E - 18 Years Old English 99 = Other
	Is the health warning prominently displayed?	0 = No 1 = Yes
	B8. Is the side warning obstructed by a tax stamp?	0 = No 1 = Yes
	Is the health warning in clearly legible type?	0 = No 1 = Yes
	C3. Does the health warning label text content match EXACTLY as it does in the Appendix document?	0 = No 1 = Yes
	Is the health warning in contrast with typography, layout, and color of package and labels?	0 = No 1 = Yes
	C5. Does the health warning label have a border or frame?	0 = No 1 = Yes
	C6. Enter the height (cm) of the health warning label.	As is
	C7. Enter the width (cm) of the health warning label.	As is
	C8. Enter the height (cm) of the side of the pack on which the warning appears.	As is
	C9. Enter the width (cm) of the side of the pack on which the warning appears	As is
	C10. Percentage of panel covered by warning (side_warn_percent)	As is
WIDE PACKAGING	A1a. Does the front of the pack have beveled or round edges?	0 = None 1 = Bevelled or round
	A2. Is the health warning located on the principal display area of the FRONT panel of the pack?	0 = No 1 = Yes
	Is the health warning part of the packaging and not only a sticker?	0 = No 1 = Yes
	Is the health warning in printed in full color?	0 = No 1 = Yes
	A3. Warning content (front_warn_content)	(1) 1A - Eye Irritation red (2) 1B - Pneumonia (3) 1C - Toxic Chemicals (4) 1D - Chemicals that may cause cancer (5) 1E - Eye Irritation pink (6) 1F - Secondhand emissions pregnant (7) 1G - Asthma attacks (8) 1H - Lung Injury (9) 1I - Acute nicotine poisoning (10) 1J - Throat irritation (11) 1K - Secondhand emission coughing (12) 1L - Explosion injury (13) 1M - Eye irritation red (14) 1N - Nicoti…
	Is the GHW in contrast with typography, layout, and color of package and labels	0 = No 1 = Yes
	A4. What is the primary language of the front health warning label?	1 = Filipino 2 = English 99 = N/A
	A5. Does the health warning label text content match EXACTLY the same language text in the Appendix document?	0 = No 1 = Yes
	A6. Does the health warning label have a border or frame?	0 = No 1 = Yes
	A7. Is the health warning positioned at the bottom edge of the package?	0 = No 1 = Yes
	A8. Is the front warning obstructed by a tax stamp?	0 = No 1 = Yes
	A9. Enter the height (cm) of the pictogram label.	As is
	A10. Enter the height (cm) of the health warning text box	As is
	A11. Enter the width (cm) of the health warning label	As is
	A12. Enter the height (cm) of the front principal display area of the pack on which the warning appears.	As is
	A13. Enter the width (cm) of the front principal display area of the pack on which the warning appears.	As is
	Percentage of the GHW area occupied by textual warning	As is
	A14. Percentage of the panel covered by warning (front_warn_percent)	As is
	B1. Does the back of the pack have beveled or round edges?	0 = None 1 = Bevelled or round
	B2. Is the health warning located on the principal display area of the BACK panel of the pack?	0 = No 1 = Yes
	Is the health warning part of the packaging and not only a sticker?	0 = No 1 = Yes
	Is the health warning printed in full color?	0 = No 1 = Yes
	B3. Warning content (back_warn_content)	(1) 1A - Eye Irritation red (2) 1B - Pneumonia (3) 1C - Toxic Chemicals (4) 1D - Chemicals that may cause cancer (5) 1E - Eye Irritation pink (6) 1F - Secondhand emissions pregnant (7) 1G - Asthma attacks (8) 1H - Lung Injury (9) 1I - Acute nicotine poisoning (10) 1J - Throat irritation (11) 1K - Secondhand emission coughing (12) 1L - Explosion injury (13) 1M - Eye irritation red (14) 1N - Nicoti…
	Is the GHW in contrast with typography, layout, and color of package and labels	0 = No 1 = Yes
	B4. What is the primary language of the back health warning label?	1 = Filipino 2 = English 99 = N/A
	B5. Does the health warning label text content match EXACTLY the same language text in the Appendix document?	0 = No 1 = Yes
	B6. Does the health warning label have a border or frame?	0 = No 1 = Yes
	B7. Is the health warning positioned at the bottom edge of the package?	0 = No 1 = Yes
	B8. Is the back warning obstructed by a tax stamp?	0 = No 1 = Yes
	B9. Enter the height (cm) of the pictogram label	As is
	B10. Enter the height (cm) of the health warning text box	As is
	B11. Enter the width (cm) of the health warning label.	As is
	B12. Enter the height (cm) of the back principal display area of the pack on which the warning appears	As is
	B13. Enter the width (cm) of the back principal display area of the pack on which the warning appears.	As is
	Percentage of the GHW area occupied by textual warning	As is
	B14. Percentage of the panel covered by warning (back_warn_percent)	As is
	C1. Does the bottom of the pack have beveled or round edges?	0 = None 1 = Bevelled or round
	C2. Is there a health warning located on the bottom panel of the pack?	0 = No 1 = Yes
	Is the health warning part of the packaging and not only a sticker?	0 = No 1 = Yes
	Warning Content	0 = None 1 = 1A - Vapor DOH Quitline 2 = 1B - HTP DOH Quitline 3 = 1C - 21 Years Old 4 = 2A - Vapor DOH Quitline Filipino 5 = 2B - HTP DOH Quitline Filipino 6 = 2C - HTP DOH Quitline English 7 = 2D - 18 Years Old Filipino 8 = 2E - 18 Years Old English 99 = Other
	Is the health warning prominently displayed?	0 = No 1 = Yes
	B8. Is the bottom warning obstructed by a tax stamp?	0 = No 1 = Yes
	Is the health warning in clearly legible type?	0 = No 1 = Yes
	C3. Does the health warning label text content match EXACTLY as it does in the Appendix document?	0 = No 1 = Yes
	Is the health warning in contrast with typography, layout, and color of package and labels?	0 = No 1 = Yes
	C5. Does the health warning label have a border or frame?	0 = No 1 = Yes
	C6. Enter the height (cm) of the health warning label.	As is
	C7. Enter the width (cm) of the health warning label.	As is
	C8. Enter the height (cm) of the bottom of the pack on which the warning appears.	As is
	C9. Enter the width (cm) of the bottom of the pack on which the warning appears	As is
	C10. Percentage of panel covered by warning (side_warn_percent)	As is
ROUND OR DISC-TYPE PACKAGING	A1a. Does the front of the pack have beveled or round edges?	0 = None 1 = Bevelled or round
	A2. Is the health warning located on the principal display area of the FRONT panel of the pack?	0 = No 1 = Yes
	Is the health warning part of the packaging and not only a sticker?	0 = No 1 = Yes
	Is the health warning in printed in full color?	0 = No 1 = Yes
	A3. Warning content (front_warn_content)	(1) 1A - Eye Irritation red (2) 1B - Pneumonia (3) 1C - Toxic Chemicals (4) 1D - Chemicals that may cause cancer (5) 1E - Eye Irritation pink (6) 1F - Secondhand emissions pregnant (7) 1G - Asthma attacks (8) 1H - Lung Injury (9) 1I - Acute nicotine poisoning (10) 1J - Throat irritation (11) 1K - Secondhand emission coughing (12) 1L - Explosion injury (13) 1M - Eye irritation red (14) 1N - Nicoti…
	Is the GHW in contrast with typography, layout, and color of package and labels	0 = No 1 = Yes
	A4. What is the primary language of the front health warning label?	1 = Filipino 2 = English 99 = N/A
	A5. Does the health warning label text content match EXACTLY the same language text in the Appendix document?	0 = No 1 = Yes
	A6. Does the health warning label have a border or frame?	0 = No 1 = Yes
	A7. Is the health warning positioned at the bottom edge of the package?	0 = No 1 = Yes
	A8. Is the front warning obstructed by a tax stamp?	0 = No 1 = Yes
	A9. Enter the arc of the warning label	As is
	Enter the arc of GHW without the textual warning	As is
	A12. Enter the circumference of the the front principal display area of the pack on which the warning appears.	As is
	Percentage of the GHW area occupied by textual warning	As is
	A14. Percentage of the panel covered by warning (front_warn_percent)	As is
	A1a. Does the back of the pack have beveled or round edges?	0 = None 1 = Bevelled or round
	A2. Is the health warning located on the principal display area of the BACK panel of the pack?	0 = No 1 = Yes
	Is the health warning part of the packaging and not only a sticker?	0 = No 1 = Yes
	Is the health warning in printed in full color?	0 = No 1 = Yes
	A3. Warning content	(1) 1A - Eye Irritation red (2) 1B - Pneumonia (3) 1C - Toxic Chemicals (4) 1D - Chemicals that may cause cancer (5) 1E - Eye Irritation pink (6) 1F - Secondhand emissions pregnant (7) 1G - Asthma attacks (8) 1H - Lung Injury (9) 1I - Acute nicotine poisoning (10) 1J - Throat irritation (11) 1K - Secondhand emission coughing (12) 1L - Explosion injury (13) 1M - Eye irritation red (14) 1N - Nicoti…
	Is the GHW in contrast with typography, layout, and color of package and labels	0 = No 1 = Yes
	A4. What is the primary language of the front health warning label?	1 = Filipino 2 = English 99 = N/A
	A5. Does the health warning label text content match EXACTLY the same language text in the Appendix document?	0 = No 1 = Yes
	A6. Does the health warning label have a border or frame?	0 = No 1 = Yes
	A7. Is the health warning positioned at the bottom edge of the package?	0 = No 1 = Yes
	A8. Is the back warning obstructed by a tax stamp?	0 = No 1 = Yes
	A9. Enter the arc of the warning label	As is
	Enter the arc of GHW without the textual warning	As is
	A12. Enter the circumference of the the back principal display area of the pack on which the warning appears.	As is
	Percentage of the GHW area occupied by textual warning	As is
	A14. Percentage of the panel covered by warning	As is
	C1. Does the side of the pack have beveled or round edges?	0 = None 1 = Bevelled or round
	C2. Is there a health warning located on the side panel of the pack?	0 = No 1 = Yes
	Is the health warning part of the packaging and not only a sticker?	0 = No 1 = Yes
	Warning Content	0 = None 1 = 1A - Vapor DOH Quitline 2 = 1B - HTP DOH Quitline 3 = 1C - 21 Years Old 4 = 2A - Vapor DOH Quitline Filipino 5 = 2B - HTP DOH Quitline Filipino 6 = 2C - HTP DOH Quitline English 7 = 2D - 18 Years Old Filipino 8 = 2E - 18 Years Old English 99 = Other
	Is the health warning prominently displayed?	0 = No 1 = Yes
	B8. Is the bottom warning obstructed by a tax stamp?	0 = No 1 = Yes
	Is the health warning in clearly legible type?	0 = No 1 = Yes
	C3. Does the health warning label text content match EXACTLY as it does in the Appendix document?	0 = No 1 = Yes
	Is the health warning in contrast with typography, layout, and color of package and labels?	0 = No 1 = Yes
	C5. Does the health warning label have a border or frame?	0 = No 1 = Yes
	C6. Enter the height (cm) of the health warning label.	As is
	C7. Enter the width (cm) of the health warning label.	As is
	C8. Enter the height (cm) of the side of the pack on which the warning appears.	As is
	C9. Enter the circumference of the pack on which the warning appears	As is
	C10. Percentage of panel covered by warning (side_warn_percent)	As is
JUICE OR REFILL BOTTLES	A1a. Does the front of the pack have beveled or round edges?	0 = None 1 = Bevelled or round
	A2. Is the health warning located on the principal display area of the FRONT panel of the pack?	0 = No 1 = Yes
	Is the health warning part of the packaging and not only a sticker?	0 = No 1 = Yes
	Is the health warning in printed in full color?	0 = No 1 = Yes
	A3. Warning content	(1) 1A - Eye Irritation red (2) 1B - Pneumonia (3) 1C - Toxic Chemicals (4) 1D - Chemicals that may cause cancer (5) 1E - Eye Irritation pink (6) 1F - Secondhand emissions pregnant (7) 1G - Asthma attacks (8) 1H - Lung Injury (9) 1I - Acute nicotine poisoning (10) 1J - Throat irritation (11) 1K - Secondhand emission coughing (12) 1L - Explosion injury (13) 1M - Eye irritation red (14) 1N - Nicoti…
	Is the GHW in contrast with typography, layout, and color of package and labels	0 = No 1 = Yes
	A4. What is the primary language of the health warning label?	1 = Filipino 2 = English 99 = N/A
	A5. Does the health warning label text content match EXACTLY the same language text in the Appendix document?	0 = No 1 = Yes
	A6. Does the health warning label have a border or frame?	0 = No 1 = Yes
	A7. Is the health warning positioned at the bottom edge of the package?	0 = No 1 = Yes
	A8. Is the front warning obstructed by a tax stamp?	0 = No 1 = Yes
	A9. Enter the arc of the warning label	As is
	A9. Enter the height (cm) of the pictogram label.	As is
	A10. Enter the height (cm) of the health warning text box	As is
	A11. Enter the width (cm) of the health warning label	As is
	A12. Enter the height (cm) of the front principal display area of the pack on which the warning appears.	As is
	A13. Enter the circumference of the principal display area of the pack on which the warning appears.	As is
	Percentage of the GHW area occupied by textual warning	As is
	A14. Percentage of the panel covered by warning (front_warn_percent)	As is
OTHERS	F1. Misleading descriptors (misleading_descriptors)	1 = Low tar 2 = Ultra light 3 = Clean 4 = Fine 5 = Leading 6 = Supreme 7 = Mild 8 = Extra 9 = Ultra 99 = Other 0 = None
	F1a. Other misleading descriptors (misleading_descriptors_other)	As is
	G1. Further discussion (further_discussion)	0 = No 1 = Yes
	G2. Notes on further discussion (further_discussion1)	As is
MAIN GHW	on the lower portion	0 = Non-compliant 1 = Compliant
	50% of principal display surface	0 = Non-compliant 1 = Compliant
	textual warning not more than 20% of entire GHW area	0 = Non-compliant 1 = Compliant
	DOH-prescribed template	0 = Non-compliant 1 = Compliant
	printed in four colors	0 = Non-compliant 1 = Compliant
	GHW in a color which contrasts conspicuously with background package and labels following DOH-prescribed template	0 = Non-compliant 1 = Compliant
	No border or frame that lessen the GHW	0 = Non-compliant 1 = Compliant
	textual warning in front is in Filipino	0 = Non-compliant 1 = Compliant
	textual warning in the back is in English	0 = Non-compliant 1 = Compliant
ADDITIONAL INFORMATION (SIDE)	30% of display surface of one side panel	0 = Non-compliant 1 = Compliant
	DOH-prescribed template	0 = Non-compliant 1 = Compliant
	Prominently displayed	0 = Non-compliant 1 = Compliant
	clearly legible type	0 = Non-compliant 1 = Compliant
	contrast with typography, layout, and color of package and labels	0 = Non-compliant 1 = Compliant
	No border or frame that lessen the additional information	0 = Non-compliant 1 = Compliant
MISLEADING DESCRIPTOR	does not bear any number or descriptor such as "low tar," "light," "ultra-light," "mild," " extra," "ultra," similar terms in any language that claims or misleads a consumer	0 = Non-compliant 1 = Compliant
STICKER?	Is the GHW printed onto the package and not pasted as a sticker?	0 = Yes 1 = No
COMPLIANT?	% Compliance (as per GHW Law compliance checklist)	As is

## Sheet: Data Sheet
																		SQUARE OR RECTANGULAR
	GENERAL INFORMATION																																					BACK OF PACK
CODE	Name of Brand	Short Description	Brand descriptor (e.g. 'light' or 'silver')	Flavor descriptor	Manufacturer	Manufacturing Date	Price	Vendor ID	Vendor type	Are there fiscal markings on the pack?	Is the packaging child-resistant or tamper-resistant?	Type of product	Contains Nicotine	Nicotine Level	E-liquid capacity/content	Puffs	Shape of Packaging	A1a. Does the front of the pack have beveled or round edges?	A2. Is the health warning located on the principal display area of the FRONT panel of the pack?	Is the health warning part of the packaging and not only a sticker?	Is the front health warning the prescribed DOH-template?	Is the health warning in printed in full color?	A3. Warning content (front_warn_content)	Is the GHW in contrast with typography, layout, and color of package and labels	A4. What is the primary language of the front health warning label?	A5. Does the health warning label text content match EXACTLY the same language text in the Appendix document?	A6. Does the health warning label have a border or frame?	A7. Is the health warning positioned at the bottom edge of the package?	A8. Is the front warning obstructed by anything (e.g., tax stamp)?	Is the health warning in clearly legible type?	A9. Enter the height (cm) of the pictogram label.	A10. Enter the height (cm) of the health warning text box	A11. Enter the width (cm) of the health warning label	A12. Enter the height (cm) of the front principal display area of the pack on which the warning appears.	A13. Enter the width (cm) of the front principal display area of the pack on which the warning appears.	Percentage of the GHW area occupied by textual warning	A14. Percentage of the panel covered by warning (front_warn_percent)	B1. Does the back of the pack have beveled or round edges?	B2. Is the health warning located on the principal display area of the BACK panel of the pack?	Is the health warning part of the packaging and not only a sticker?	Is the back health warning the prescribed DOH-template?	Is the health warning printed in full color?	B3. Warning content (back_warn_content)	Is the GHW in contrast with typography, layout, and color of package and labels	B4. What is the primary language of the back health warning label?	B5. Does the health warning label text content match EXACTLY the same language text in the Appendix document?	B6. Does the health warning label have a border or frame?	B7. Is the health warning positioned at the bottom edge of the package?	B8. Is the warning obstructed by anything (e.g., tax stamp)?
CEB1-024	Snowplus	Refill pod	Pods S (x3)	Strawberry	Shenzhen Xuewe Technology Co., Ltd.	2022-06-16		2	Mall Kiosk	0	1	1	1	0.03	1.7ml per pod		1	0	1	1	0	1	20	1	2	1	0	1	0	1	5.2	0.7	6	10.3	6.1	0.134615	0.496578	0	1	1	0	1	20	1	2	1	0	1	0
CEB1-025	Snowplus	Refill pod	Pods S (x3)	Ice Cola	Shenzhen Xuewe Technology Co., Ltd.	2022-05-16		2	Mall Kiosk	0	1	1	1	0.03	1.7ml per pod		1	0	1	1	0	1	20	1	2	1	0	1	0	1	5.2	0.7	6	10.3	6.1	0.134615	0.496578	0	1	1	0	1	20	1	2	1	0	1	0
CEB1-034	Snowplus	Pod	Alien Pod	Banana Ice	Shenzhen Xuewu Technology Co., Ltd.	2022-05-25		2	Mall Kiosk	0	1	1	1	0.03	2ml		1	0	1	1	0	1	20	0	2	1	0	1	0	1	3.3	0.5	3.7	6.6	3.7	0.151515	0.5	0	1	1	0	1	20	0	2	1	0	1	0
CEB1-035	Snowplus	Pod	Alien Pod	Peach	Shenzhen Xuewu Technology Co., Ltd.	2022-06-27		2	Mall Kiosk	0	1	1	1	0.03	2ml		1	0	1	1	0	1	20	1	2	1	0	1	0	1	3.3	0.5	3.7	6.7	3.7	0.151515	0.492537	0	1	1	0	1	20	1	2	1	0	1	0
CEB1-036	Snowplus	Pod	Alien Pod	Pink Lemonade	Shenzhen Xuewu Technology Co., Ltd.	2022-05-19		2	Mall Kiosk	0	1	1	1	0.03	2ml		1	0	1	1	0	1	20	1	2	1	0	1	0	1	3.3	0.5	3.7	6.6	3.7	0.151515	0.5	0	1	1	0	1	20	1	2	1	0	1	0
CEB1-037	Snowplus	Pod	Alien Pod	Lychee Ice	Shenzhen Xuewu Technology Co., Ltd.	2022-06-07		2	Mall Kiosk	0	1	1	1	0.03	2ml		1	0	1	1	0	1	20	1	2	1	0	1	0	1	3.3	0.5	3.7	6.6	3.7	0.151515	0.5	0	1	1	0	1	20	1	2	1	0	1	0
CEB1-038	Snowplus	Pod	Alien Pod	Orange Soda	Shenzhen Xuewu Technology Co., Ltd.	2022-05-19		2	Mall Kiosk	0	1	1	1	0.03	2ml		1	0	1	1	0	1	20	1	2	1	0	1	0	1	3.3	0.5	3.7	6.6	3.7	0.151515	0.5	0	1	1	0	1	20	1	2	1	0	1	0
CEB1-039	Snowplus	Pod	Alien Pod	Passion Fruit Sunrise	Shenzhen Xuewu Technology Co., Ltd.	2022-05-19		2	Mall Kiosk	0	1	1	1	0.03	2ml		1	0	1	1	0	1	20	1	2	1	0	1	0	1	3.3	0.5	3.6	6.6	3.7	0.151515	0.486486	0	1	1	0	1	20	1	2	1	0	1	0
CEB1-040	Snowplus	Pod	Alien Pod	Blueberry	Shenzhen Xuewu Technology Co., Ltd.	2022-06-08		2	Mall Kiosk	0	1	1	1	0.03	2ml		1	0	1	1	0	1	20	1	2	1	0	1	0	1	3.3	0.5	3.7	6.6	3.7	0.151515	0.5	0	1	1	0	1	20	1	2	1	0	1	0
DEB2-003	What Time Is It? Puff Isla House 4:20 O'CLOCK			Mia Khalifa (Raspberry Ice)	4:20 O'CLOCK	Not specified		12	Street Vendor	0	0	7	1	6mg	Not specified		1	0	1	1	0	1	2	0	2	1	0	1	1	1	4.7	0.7	6.5	11.8	4.7	0.148936	0.550847	0	1	1	0	1	2	0	2	1	0	1	1
DEB2-004	What Time Is It? Puff Isla House 4:20 O'CLOCK	Juice		Fucc Boi (Langka Cheesecake)	4:20 O'CLOCK	Not specified		12	Street Vendor	0	0	7	1	3mg	Not specified		1	0	1	1	0	1	2	0	2	1	0	1	1	1	4.8	0.7	6.5	11.75	4.8	0.145833	0.553191	0	1	1	0	1	2	0	2	1	0	1	1
DEB2-005	What Time Is It? Puff Isla House 4:20 O'CLOCK			Fucc Girl (Ice Strawberry Bitch)	4:20 O'CLOCK	Not specified		12	Street Vendor	0	0	7	1	6mg	Not specified		1	0	1	1	0	1	2	0	2	1	0	1	1	1	4.7	0.7	6.45	11.75	4.7	0.148936	0.548936	0	1	1	0	1	2	0	2	1	0	1	1
QEB3-011	Aspire	Device	Gotek X Translucent Pink		Shenzhen Eigate Technology Co., Ltd.		1700	30	Mall Kiosk			2	0				1	0	1	1		1	14	0	2	1	0	1	0	1	4.3	0.75	6.2	11.2	6.2	0.174419	0.383929	0	1	1	1	1	14	1	2	1	0	1	0
AEB1-006	What Time Is It? Puff Isla House est. 2016 4:20 O'clock	Premium e-juice		Fucc Boi (Langka Cheescake)	4:20 O'CLOCK	Not specified	1900	34	Street Vendor	0	0	7	1	3mg	Not specified		1	0	1	1	1	1	2	0	2	1	0	1	1	1	6.5	0.7	4.7	11.8	4.8	0.107692	0.539371	0	1	1	1	1	2	0	2	1	0	1	99
CEB1-027	Chilx		Chilx Werpa	Tobacco	Not specified (only provided manufacturer address)	2022-07-05	140	2	Mall Kiosk	0	1	3	1	0.03	4ml	1600	1	0	1	1	1	1	10	1	2	1	0	1	0	1	6.2	0.8	2.8	12.35	2.8	0.129032	0.502024	0	1	1	1	1	10	1	2	1	0	1	0
CEB1-029	Chilx	550 mAh		Tobacco	Not specified (only provided manufacturer address)	2022-07-07	140	2	Mall Kiosk	0	1	3	1	0.02	2ml	800	1	0	1	1	1	1	13	1	2	1	0	1	0	1	6.2	0.95	2.8	12.4	2.8	0.153226	0.5	0	1	1	1	1	13	1	2	1	0	1	0
CEB5-001	Nordic Spirit	Nicotine Pouches	Nicotine Pouches (Mini)	Mocha	JTI Polska SP Stary Gostkow 42, 99-220 Wartkowice, Poland	Not specified	140	6	Sari-Sari Store	0	1	8	1	Not specified			4																			0.99	0
CEB5-002	Nordic Spirit	Nicotine Pouches	Nicotine Pouches (Mini)	Spearmint Intense	JTI Polska SP Stary Gostkow 42, 99-220 Wartkowice, Poland	Not specified	140	6	Sari-Sari Store	0	1	8	1	Not specified			4																			0.99	0
DEB5-002	Aerogin x Viscosity	Collaboration Mesh coil technology USB-C Charging Diposable Device		SK Sangria (Kiwi Strawberry)	Shenzhen Galaxy Fenghua Technology		200	13	Mall Kiosk	0	0	3	1	5mg	10 ml	5500	1	0	1	1	1	1	7	1	2	1	0	1	0	1	4.05	0.6	5	9	5	0.148148	0.45	0	1	1	1	1	7	1	1	1	0	1	0
DEB5-010	Lost Vape x Viscocity	Disposable vape Mesh coil technology Air flow control Type C charging	LXV	YASSI	Two specified: Manufactured by: Shenzhen Genome Flavour Technology Co., Ltd. Manufactured and designed by: Shenzhen Lost Vape Technology Ltd.		200	13	Mall Kiosk	0	1	3	1	5mg	10ml	7500	1	0	1	1	1	1	7	1	2	1	0	1	0	1	5.1	0.8	6	10.95	6	0.156863	0.465753	0	1	1	1	1	7	1	1	1	0	1	1
DEB5-011	Lost Vape x Viscocity	Disposable vape Mesh coil technology Air flow control Type C charging	LXV	Pink OG	Two specified: Manufactured by: Shenzhen Genome Flavour Technology Co., Ltd. Manufactured and designed by: Shenzhen Lost Vape Technology Ltd.		200	13	Mall Kiosk	0	1	3	1	5mg	10ml	7500	1	0	1	1	1	1	7	1	2	1	0	1	0	1	5.1	0.8	6	10.9	6	0.156863	0.46789	0	1	1	1	1	7	1	1	1	0	1	1
QEB10-001	Fipo	Silver	E11even edition		United Castle International Co., Ltd.	2022-01-12	200	31	Mall Kiosk	0	1	2	0				1	0	1	1	1	1	6	1	2	1	0	1	0	1	6.3	0.8	6.2	12.7	6.2	0.126984	0.496063	0	1	1	1	1	6	1	1	1	0	1	0
QEB10-002	Fipo	2 pods	E11even edition	Hot Tropic	United Castle International Co., Ltd.	2021-12-26	200	31	Mall Kiosk	0	1	1	1	0.03	1.8ml each pod	Not specified	1	0	1	1	1	1	6	1	2	1	0	1	0	1	3	0.4	6.1	6.2	6.1	0.133333	0.483871	0	1	1	1	1	6	1	1	1	0	1	0
QEB10-003	Fipo	2 pods	E11even edition	Original Menthol	United Castle International Co., Ltd.	2022-10-01	200	31	Mall Kiosk	0	1	1	1	0.03	1.8ml each pod	Not specified	1	0	1	1	1	1	11	1	2	1	0	1	0	1	3	0.4	6.1	6.2	6.1	0.133333	0.483871	0	1	1	1	1	11	1	1	1	0	1	0
QEB10-004	Fipo	2 pods	E11even edition	T for Tangy	United Castle International Co., Ltd.	2022-01-03	200	31	Mall Kiosk	0	1	1	1	0.03	1.8ml each pod	Not specified	1	0	1	1	1	1	4	1	2	1	0	1	0	1	3	0.4	6.1	6.2	6.1	0.133333	0.483871	0	1	1	1	1	4	1	1	1	0	1	0
QEB2-002	Boss		Titanium	CADOAVO	None specified (supplier: Shenzhen Lycking Technology Co., Ltd., distributed by 2229 Non specialized Wholesale Trading)		469	21	Mall Kiosk	0	1	3	1	30 mg/ml freebase	20ml	9000	1	0	1	1	1	1	10	1	2	1	0	1	0	1	3.4	0.5	5.6	13.6	3.4	0.147059	0.411765	0	1	1	1	1	10	1	1	1	0	1	0
QEB2-003	Boss	650mah (rechargeable) Type c	Titanium	Soft and Chewy	None specified (supplier: Shenzhen Lycking Technology Co., Ltd., distributed by 2229 Non specialized Wholesale Trading)		469	21	Mall Kiosk	0	1	3	1	30mg/ml freebase nicotine	20ml	9000	1	0	1	1	1	1	4	1	2	1	0	1	0	1	3.4	0.5	5.6	13.5	3.4	0.147059	0.414815	0	1	1	1	1	4	1	1	1	0	1	0
QEB2-009	Moon Vape	Disposable Mesh coil		Rainbow	Not specified (supplier: Boss Technology Co. Ltd., imported by: SP Technology Philippines)		469	21	Mall Kiosk	0	1	3	1	12mg/ml freebase nicotine	12ml	8000	1	0	1	1	1	1	10	0	2	1	0	1	0	1	4	0.5	4.3	8.1	4.3	0.125	0.493827	0	1	1	1	1	10	0	1	1	0	1	0
QEB2-010	Moon Vape	Battery 550mAh battery capacity			Not specified (supplier: Boss Technology Co. Ltd., imported by: SP Technology Philippines)	2023-03-28	469	21	Mall Kiosk	0	0	2	0				3																			0.99	0
QEB6-004	Chillx	Device Rechargeable Type-c recharge 500 mAh 1.2Ω mesh coil	Flex Device	Purple	Shenzhen YXC Technology Limited	2022-11-14	469	17	Mall Kiosk	0	1	2	0		2ml		1	0	1	1	1	1	1	1	2	1	0	1	0	1	5.7	0.9	6.5	11.5	6.5	0.157895	0.495652	0	1	1	1	1	1	1	2	1	0	1	0
QEB6-005	Chillx	Pod Mesh coil	Fleek Pod	GinPom	Shenzhen YXC Technology Limited		469	17	Mall Kiosk	0	1	1	1	0.03	2ml	400 puffs	1	0	1	1	1	1	7	1	2	1	0	1	0	1	4	0.6	2	8	2	0.15	0.5	0	1	1	1	1	7	1	2	1	0	1	0
QEB6-006	Chillx	Pod Mesh coil	Fleek Pod	Virginia Tobacco	Shenzhen YXC Technology Limited	2022-11-13	459	17	Mall Kiosk	0	1	1	1	0.03	2ml	Not specified	1	0	1	1	1	1	7	1	2	1	0	1	0	1	4	0.6	2	8	2	0.15	0.5	0	1	1	1	1	7	1	2	1	0	1	0
QEB6-007	Chillx	Pod Mesh coil	Fleek Pod	Luscious Green (Avocado Milk)	Shenzhen YXC Technology Limited	2022-11-11	459	17	Mall Kiosk	0	1	1	1	0.03	2ml	Not specified	1	0	1	1	1	1	7	1	2	1	0	1	0	1	4	0.6	2	7.95	2	0.15	0.503145	0	1	1	1	1	7	1	2	1	0	1	0
QEB6-009	Smok	Prefilled pod	Igee	Pink Burst (Peach Ice)	Shenzhen IVPS Technology Co., Ltd.	2023-02-03	500	17	Mall Kiosk	0	0	1	1	3% 30mg/ml	2.5ml	Not specified	1	0	1	1	1	1	1	1	2	1	0	1	0	1	4	0.6	4	8	4	0.15	0.5	0	1	1	1	1	1	1	2	1	0	1	0
QEB6-010	Smok	Prefilled pod	Igee	Ice Cola	Shenzhen IVPS Technology Co., Ltd.	2023-02-02	999	17	Mall Kiosk			1	1	0.03	2.5 ml	Not specified	1	0	1	1	1	1	7	1	2	1	0	1	0	1	4.1	0.6	4	8	4	0.146341	0.5125	0	1	1	1	1	7	1	2	1	0	1	0
QEB6-011	Smok	Prefilled pod	Igee	Purple Burst (Grape Ice)	Shenzhen IVPS Technology Co., Ltd.	2023-02-02	709	17	Mall Kiosk	0	0	1	1	0.03	2.5 ml	Not specified	1	0	1	1	1	1	7	1	2	1	0	1	0	1	4	0.6	4	8	4	0.15	0.5	0	1	1	1	1	7	1	2	1	0	1	0
CEB1-003	IQOS	From Marlboro 20 tobacco sticks	HEETS	Bronze Selection	P.T. Hanjaya Mandala Sampoerna Tbk.	Not specified	709	1	Convenience Store	1	1	4	1	Not specified			3																			0.99	0
CEB1-026	Snowplus	Refill pod	Pods S (x3)	Crisp Red	Shenzhen Xuewe Technology Co., Ltd.	2022-09-16	709	2	Mall Kiosk	0	1	1	1	0.03	1.7ml per pod		1	0	1	1	0	1	4	1	1	1	0	1	0	1	5.1	0.5	6.1	10.2	6.1	0.0980392	0.5	0	1	1	0	1	4	1	2	1	0	1	0
CEB2-022	IQOS	From Marlboro 20 tobacco sticks	HEETS	Yellow Selection	P.T. Hanjaya Mandala Sampoerna Tbk.	Not specified	709	5	Convenience Store	1	1	4	1	Not specified			3																			0.99	0
CEB2-023	IQOS	From Marlboro 20 tobacco sticks	HEETS	Amber Selection	P.T. Hanjaya Mandala Sampoerna Tbk.	Not specified	709	5	Convenience Store	1	1	4	1	Not specified			3																			0.99	0
DEB7-016	Mok	Heatsticks	COO Green Hue		China Tobacco Hubei Industrial Co., Ltd.	2023-02-10	449	11	Mall Kiosk	1	1	4	1				3																			0.99	0
QEB2-013	Yooz	Prefilled pod	EX3000 POD	PP	Amyooz (HK) Limited	2023-04-07	270	22	Mall Kiosk			1	1	30mg/ml	7 ml	3000	1	0	1	1		1	3	0	1	1	0	1	0		4	0.55	4	7.95	4.05	0.1375	0.496933	0	1	1	1	1	3	1	2	1	0	1	0
QEB6-001	Andy's Blend		Classic Nic Edition	W Ice	Creamy Creations	2023-04-15	299	16	Mall Kiosk	0	0	7	1	25mg	30ml		1	0	1	1	0	1	99	1	1	1	0	1	0	1	6.8	1.2	2.7	13	2.7	0.176471	0.523077	0	1	1	0	1	99	0	2	1	0	1	0
QEB6-002	Andy's Blend		Classic Nic Edition	SL	Creamy Creations	2023-04-15	239	16	Mall Kiosk	0	0	7	1	25mg	30ml		1	0	1	1	0	1	99	1	1	1	0	1	0	1	6.8	1.5	2.6	13	2.65	0.220588	0.513208	0	1	1	0	1	99	1	2	1	0	1	0
QEB6-003	Andy's Blend		Classic Nic Edition	MB	Creamy Creations	2023-04-15	239	16	Mall Kiosk	0	0	7	1	25mg	30ml		1	0	1	1	0	1	99	1	1	1	0	1	0	1	6.75	1.2	2.65	13	2.7	0.177778	0.509615	0	1	1	0	1	99	1	2	1	0	1	0
CEB1-001	IQOS	From Marlboro 20 tobacco sticks	HEETS	Purple Wave	P.T. Hanjaya Mandala Sampoerna Tbk.	Not specified	239	1	Convenience Store	1	1	4	1	Not specified			3																			0.99	0
CEB1-002	IQOS	From Marlboro 20 tobacco sticks	HEETS	Blue Selection	P.T. Hanjaya Mandala Sampoerna Tbk.	Not specified	239	1	Convenience Store	1	1	4	1	Not specified			3																			0.99	0
CEB1-004	IQOS	From Marlboro 20 tobacco sticks	HEETS	Green Selection	P.T. Hanjaya Mandala Sampoerna Tbk.	Not specified	215	1	Convenience Store	1	1	4	1	Not specified			3																			0.99	0
CEB1-005	RELX	Pod	Pod Pro	Dark Sparkle	Shenzhen RELX Technology Co., Ltd.	2022-08-20	215	1	Convenience Store	0	1	1	1	0.03	1.9ml		1	0	1	1	1	1	4	0	1	1	0	1	0	1	3.15	0.4	3.8	6.3	3.8	0.126984	0.5	0	1	1	1	1	4	1	2	1	0	1	0
CEB1-006	RELX	Pod	Pod Pro	Tobacco	Shenzhen RELX Technology Co., Ltd.	2023-03-20	215	1	Convenience Store	0	1	1	1	0.05	1.8ml		1	0	1	1	1	1	6	0	1	1	0	1	0	1	3.1	0.3	3.8	6.3	3.8	0.0967742	0.492063	0	1	1	1	1	6	1	2	1	0	1	0
CEB1-007	RELX	Pod	Pod Pro	Crisp Green	Shenzhen RELX Technology Co., Ltd.	2023-03-20	215	1	Convenience Store	0	1	1	1	0.03	1.8ml		1	0	1	1	1	1	4	0	1	1	0	1	0	1	3.1	0.3	3.8	6.3	3.8	0.0967742	0.492063	0	1	1	1	1	4	1	2	1	0	1	0
CEB1-008	RELX	Pod	Pod Pro	Ludou Ice	Shenzhen RELX Technology Co., Ltd.	2023-03-20	215	1	Convenience Store	0	1	1	1	0.03	1.9ml		1	0	1	1	1	1	12	1	1	1	0	1	0	1	3.1	0.4	3.8	6.3	3.8	0.129032	0.492063	0	1	1	1	1	12	1	2	1	0	1	0
CEB1-009	RELX	Pod	Pod Pro	Menthol Xtra	Shenzhen RELX Technology Co., Ltd.	2023-03-20	215	1	Convenience Store	0	1	1	1	0.05	1.9ml		1	0	1	1	1	1	11	1	1	1	0	1	0	1	3.1	0.3	3.8	6.3	3.8	0.0967742	0.492063	0	1	1	1	1	11	1	2	1	0	1	0
CEB1-010	RELX	Pod	Pod Pro	Menthol Plus	Shenzhen RELX Technology Co., Ltd.	2023-04-20	215	1	Convenience Store	0	1	1	1	0.05	1.9ml		1	0	1	1	1	1	1	1	1	1	0	1	0	1	3.1	0.4	3.8	6.3	3.8	0.129032	0.492063	0	1	1	1	1	1	1	2	1	0	1	0
CEB1-011	RELX	Pod	Pod Pro	Tangy Purple	Shenzhen RELX Technology Co., Ltd.	2023-03-20	495	1	Convenience Store	0	1	1	1	0.03	1.9ml		1	0	1	1	1	1	9	0	1	1	0	1	0	1	3.1	0.3	3.8	6.3	3.8	0.0967742	0.492063	0	1	1	1	1	9	1	2	1	0	1	0
CEB1-020	Snowplus		Alien Air	Menthol	Shenzhen Xuewe Technology Co., Ltd.	2022-10-08	495	2	Mall Kiosk	0	1	3	1	0.05	2ml	Not specified	3																			0.99	0
CEB2-006	RELX	Pod	Pod Pro	Red Swirl	Shenzhen RELX Technology Co., Ltd.	2023-05-20	495	4	Mall Kiosk	0	1	1	1	0.03	1.8ml		1	0	1	1	1	1	10	0	1	1	0	1	0	1	3.1	0.3	3.8	6.3	3.8	0.0967742	0.492063	0	1	1	1	1	10	1	2	1	0	1	0
CEB2-007	RELX	Pod	Pod Pro	Purple Gems	Shenzhen RELX Technology Co., Ltd.	2023-03-20	1195	4	Mall Kiosk	0	1	1	1	0.03	1.8ml		1	0	1	1	1	1	6	0	1	1	0	1	0	1	3.1	0.3	3.8	6.3	3.8	0.0967742	0.492063	0	1	1	1	1	6	1	2	1	0	1	0
CEB2-008	RELX	Pod	Pod Pro	Garden's Heart	Shenzhen RELX Technology Co., Ltd.	2023-03-20	300	4	Mall Kiosk	0	1	1	1	0.03	1.9ml		1	0	1	1	1	1	3	0	1	1	0	1	0	1	3.1	0.4	3.8	6.3	3.8	0.129032	0.492063	0	1	1	1	1	3	1	2	1	0	1	0
CEB2-009	RELX	Pod	Pod Pro	Hazelnut Latte	Shenzhen RELX Technology Co., Ltd.	2023-04-20	200	4	Mall Kiosk	0	1	1	1	0.03	1.8ml		1	0	1	1	1	1	4	0	1	1	0	1	0	1	3.1	0.4	3.8	6.3	3.8	0.129032	0.492063	0	1	1	1	1	4	1	2	1	0	1	0
CEB2-010	RELX	Pod	Pod Pro	Purple Snow	Shenzhen RELX Technology Co., Ltd.	2023-07-20	200	4	Mall Kiosk	0	1	1	1	0.03	1.8ml		1	1	1	1	1	1	3	1	1	1	0	1	0	1	3.1	0.4	3.8	6.3	3.8	0.129032	0.492063	0	1	1	1	1	3	1	2	1	0	1	0
CEB2-011	RELX	Pod	Pod Pro	White Freeze	Shenzhen RELX Technology Co., Ltd.	2023-07-20	200	4	Mall Kiosk	0	1	1	1	0.03	1.9ml		1	1	1	1	1	1	5	1	1	1	0	1	0	1	3.1	0.4	3.8	6.3	3.8	0.129032	0.492063	0	1	1	1	1	5	1	2	1	0	1	0
CEB2-012	RELX	Pod	Pod Pro	Fragrant Burst	Shenzhen RELX Technology Co., Ltd.	2023-05-20	200	4	Mall Kiosk	0	1	1	1	0.03	1.8ml		1	1	1	1	1	1	8	1	1	1	0	1	0	1	3.1	0.4	3.8	6.3	3.8	0.129032	0.492063	0	1	1	1	1	8	0	2	1	0	1	0
CEB2-013	RELX	Pod	Pod Pro	Orchard Rounds	Shenzhen RELX Technology Co., Ltd.	2023-05-20	200	4	Mall Kiosk	0	1	1	1	0.03	1.8ml		1	1	1	1	1	1	9	1	1	1	0	1	0	1	3.1	0.3	3.8	6.3	3.8	0.0967742	0.492063	0	1	1	1	1	9	1	2	1	0	1	0
CEB2-014	RELX	Pod	Pod Pro	Blue Gems	Shenzhen RELX Technology Co., Ltd.	2023-07-20	200	4	Mall Kiosk	0	1	1	1	0.03	1.8ml		1	1	1	1	1	1	8	1	1	1	0	1	0	1	3.1	0.4	3.8	6.3	3.8	0.129032	0.492063	0	1	1	1	1	8	0	2	1	0	1	0
CEB2-015	RELX	Pod	Pod Pro	Blue Gems	Shenzhen RELX Technology Co., Ltd.	2023-04-20	200	4	Mall Kiosk	0	1	1	1	0.03	1.8ml		1	1	1	1	1	1	2	0	1	1	0	1	0	1	3.1	0.4	3.8	6.3	3.8	0.129032	0.492063	0	1	1	1	1	2	1	2	1	0	1	0
CEB2-016	RELX	Pod	Pod Pro	Brightleaf Tobacco	Shenzhen RELX Technology Co., Ltd.	2022-07-20	200	4	Mall Kiosk	0	1	1	1	0.05	1.8ml		1	1	1	1	1	1	9	1	1	1	0	1	0	1	3.1	0.3	3.8	6.3	3.8	0.0967742	0.492063	0	1	1	1	1	9	1	2	1	0	1	0
CEB2-017	RELX	Pod	Pod Pro	Fresh Red	Shenzhen RELX Technology Co., Ltd.	2022-07-20	200	4	Mall Kiosk	0	1	1	1	0.03	1.9ml		1	1	1	1	1	1	11	0	1	1	0	1	0	1	3.1	0.3	3.8	6.3	3.8	0.0967742	0.492063	0	1	1	1	1	11	1	2	1	0	1	0
CEB2-018	RELX	Pod	Pod Pro	Root Brew	Shenzhen RELX Technology Co., Ltd.	2023-03-20	200	4	Mall Kiosk	0	1	1	1	0.03	1.8ml		1	0	1	1	1	1	3	0	1	1	0	1	0	1	3.1	0.4	3.8	6.3	3.9	0.129032	0.479446	0	1	1	1	1	3	1	2	1	0	1	0
CEB2-019	RELX	Pod	Pod Pro	Zesty Sparkle	Shenzhen RELX Technologu Co., Ltd.	2023-05-20	200	4	Mall Kiosk	0	1	1	1	0.03	1.9ml		1	0	1	1	1	1	3	0	1	1	0	1	0	1	3.1	0.4	3.8	6.3	3.8	0.129032	0.492063	0	1	1	1	1	3	1	2	1	0	1	0
CEB2-020	RELX	Pod	Pod Pro	Golden Slice	Shenzhen RELX Technologu Co., Ltd.	2023-05-20	200	4	Mall Kiosk	0	1	1	1	0.03	1.9ml		1	0	1	1	1	1	10	1	1	1	0	1	0	1	3.1	0.3	3.8	6.3	3.8	0.0967742	0.492063	0	1	1	1	1	10	1	2	1	0	1	0
CEB2-021	RELX	Pod	Pod Pro	Classic Tobacco	Shenzhen RELX Technology Co., Ltd.	2023-07-20	200	4	Mall Kiosk	0	1	1	1	0.05	1.8ml		1	0	1	1	1	1	2	0	1	1	0	1	0	1	3.1	0.4	3.8	6.3	3.8	0.129032	0.492063	0	1	1	1	1	2	1	2	1	0	1	0
CEB7-001	RELX	Pod	Pod Pro	Mellow Melody	Shenzhen RELX Technologu Co., Ltd.	2023-05-20	200	8	Mall Kiosk	0	1	1	1	0.03	1.9ml		1	0	1	1	1	1	2	1	1	1	0	1	0	1	3.1	0.4	3.8	6.3	3.8	0.129032	0.492063	0	1	1	1	1	2	1	2	1	0	1	0
CEB7-002	RELX	Pod	Pod Pro	Ginger Tea	Shenzhen RELX Technologu Co., Ltd.	2023-05-20	200	8	Mall Kiosk	0	1	1	1	0.03	1.9ml		1	0	1	1	1	1	11	0	1	1	0	1	0	1	3.1	0.3	3.8	6.3	3.8	0.0967742	0.492063	0	1	1	1	1	11	1	2	1	0	1	0
CEB7-003	RELX	Pod	Pod Pro	Menthol	Shenzhen RELX Technologu Co., Ltd.	2022-07-20	200	8	Mall Kiosk	0	1	1	1	0.05	1.8ml		1	0	1	1	1	1	8	1	1	1	0	1	0	1	3.1	0.4	3.8	6.3	3.8	0.129032	0.492063	0	1	1	1	1	8	0	2	1	0	1	0
CEB7-004	RELX	Pod	Pod Pro	Sunny Sparkle	Shenzhen RELX Technology Co., Ltd.	2023-03-20	140	8	Mall Kiosk	0	1	1	1	0.03	1.9ml		1	0	1	1	1	1	8	1	1	1	0	1	0	1	3.1	0.4	3.8	6.3	3.8	0.129032	0.492063	0	1	1	1	1	8	0	2	1	0	1	0
DEB7-001	Nixx		One Stix	Tropical Gold	Shenzhen Tardigrade Technologies Inc.	2022-11-11	140	10	Mall Kiosk	0	1	3	1	0.03	2ml	Not specified	1	0	1	1	1	1	11	1	1	1	0	1	0	1	6.7	0.6	4	13.5	4	0.0895522	0.496296	0	1	1	1	1	11	1	2	1	0	1	0
DEB7-002	Nixx		One Stix	Minty Spears	Shenzhen Tardigrade Technologies Inc.	2023-04-26	135	10	Mall Kiosk	0	1	3	1	0.03	2ml	Not specified	1	0	1	1	1	1	9	1	1	1	0	1	0	1	6.7	0.65	4	13.5	4.05	0.0970149	0.490169	0	1	1	1	1	9	1	2	1	0	1	0
DEB7-003	Nixx		One Stix	Blue Dazzle	Shenzhen Tardigrade Technologies Inc.	2022-11-11	135	10	Mall Kiosk	0	1	3	1	0.03	2ml	Not specified	1	0	1	1	1	1	6	1	1	1	0	1	0	1	6.7	0.6	4	13.5	4.05	0.0895522	0.490169	0	1	1	1	1	6	1	2	1	0	1	0
DEB7-011	Mok	Heatsticks	COO Red		China Tobacco Hubei Industrial Co., Ltd.	2023-06-20	200	11	Mall Kiosk	1	1	4	1				3																			0.99	0
DEB7-012	Mok	Heatsticks	COO Purple		China Tobacco Hubei Industrial Co., Ltd.	2023-03-31	200	11	Mall Kiosk	1	1	4	1				3																			0.99	0
DEB7-013	Mok	Heatsticks	COO Yellow		China Tobacco Hubei Industrial Co., Ltd.	2023-08-24	200	11	Mall Kiosk	1	1	4	1				3																			0.99	0
DEB7-014	Mok	Heatsticks	COO Green		China Tobacco Hubei Industrial Co., Ltd.	2023-06-20	200	11	Mall Kiosk	1	1	4	1				3																			0.99	0
DEB7-015	Mok	Heatsticks	COO Brown		China Tobacco Hubei Industrial Co., Ltd.	2023-08-23	450	11	Mall Kiosk	1	1	4	1				3																			0.99	0
QEB1-001	Nixx	Refill pod	Nixx Pod	Copacacina	Shenzhen Tardigrade Technologies Inc.	2023-01-08	450	25	Mall Kiosk	0	1	1	1	0.03	2ml	Not specified	1	0	1	1	1	1	7	1	1	1	0	1	0	1	3.65	0.4	3.3	7.3	3.3	0.109589	0.5	0	1	1	1	1	7	1	2	1	0	1	0
QEB1-002	Nixx	Refill pod	Nixx Pod	Ice Red Blast	Shenzhen Tardigrade Technologies Inc.		450	25	Mall Kiosk			1	1	0.03	2 ml		1	0	1	1	1	1	9	1	1	1	0	1	0		3.6	0.4	3.3	7.3	3.3	0.111111	0.493151	0	1	1	1	1	9	1	2	1	0	1	0
QEB1-003	Nixx	Refill pod	Nixx Pod	Menthol	Shenzhen Tardigrade Technologies Inc.	2023-01-08	450	25	Mall Kiosk	0	1	1	1	0.03	2ml	Not specified	1	0	1	1	1	1	4	0	1	1	0	1	0	1	3.6	0.4	3.3	7.3	3.3	0.111111	0.493151	0	1	1	1	1	4	0	2	1	0	1	0
QEB1-004	Nixx	Refill pod	Nixx Pod	Mellow Water	Shenzhen Tardigrade Technologies Inc.	2022-01-07	500	25	Mall Kiosk	0	0	1	1	0.03	2ml	Not specified	1	0	1	1	1	1	3	0	1	1	0	1	0	1	3.7	0.5	3.4	7.4	3.4	0.135135	0.5	0	1	1	1	1	3	0	2	1	0	1	0
QEB1-005	Nixx	Refill pod	Nixx Pod	Blue Dazzle	Shenzhen Tardigrade Technologies Inc.		500	25	Mall Kiosk	0	1	1	1	0.03	2 ml		1	0	1	1	1	0	6	1	1	1	0	1	0	1	3.6	0.3	3.3	7.3	3.3	0.0833333	0.493151	0	1	1	1	0	6	1	2	0	0	1	0
QEB10-010	SP2S		Transparent pod	Paradise Option	ShenZhen WeiYiKang Technology Co., Ltd. and Yousi Technology Co., Ltd.	Not specified	500	32	Mall Kiosk	0	1	1	1	3% nicotine	2ml		3																			0.99	0
QEB2-004	Smok x Boss	Collaboration Disposable	MAVIC S9000	White In Red	None indicated on the box (Shenzhen IVPS Technology Co, Ltd. on the user manual inside)		500	21	Mall Kiosk	0	0	3	1	30 mg per ml/3%	20 ml	9000	1	0	1	1	1	1	7	1	1	1	0	1	0	1	6.8	0.8	3.5	13.5	3.6	0.117647	0.489712	0	1	1	1	1	7	1	2	1	0	1	0
QEB2-005	Smok x Boss	Collaboration Disposable	MAVIC S9000	Oat (Oat Milk)	None indicated on the box (Shenzhen IVPS Technology Co, Ltd. on the user manual inside)		400	21	Mall Kiosk	0	0	3	1	0.03	20ml	9000	1	0	1	1	1	1	12	1	1	1	0	1	0	1	6.8	0.8	3.5	13.5	3.5	0.117647	0.503704	0	1	1	1	1	12	1	2	1	0	1	0
QEB2-006	Nevoks x Boss	Collaboration Disposable pod 650mAh rechargeable Mesh coil Type-c		Cloud LTE	Shenzhen Nevoks Technology Co. Ltd.	Not specified	400	21	Mall Kiosk	0	0	3	1	30mg/ml freebase	10ml	10000	1	0	1	1	1	1	7	1	1	1	0	1	0	1	5.3	0.5	5.35	10.5	5.35	0.0943396	0.504762	0	1	1	1	1	7	1	2	1	0	1	0
QEB2-007	Nevoks x Boss	Collaboration Disposable pod 650mAh rechargeable Mesh coil Type-c		Greek	Shenzhen Nevoks Technology Co. Ltd.	Not specified	400	21	Mall Kiosk	0	0	3	1	30mg/ml freebase	10ml	10000	1	0	1	1	1	1	9	1	1	1	0	1	0	1	5.25	0.4	5.4	10.5	5.4	0.0761905	0.5	0	1	1	1	1	9	1	2	1	0	1	0
QEB2-008	Moon Vape	Disposable Mesh coil		Ribena	Not specified (supplier: Boss Technology Co. Ltd., imported by: SP Technology Philippines)	2023-03-28	400	21	Mall Kiosk	0	1	3	1	12mg/ml freebase nicotine	12ml	8000	1	0	1	1	1	1	7	1	1	1	0	1	0	1	4	0.5	4.2	8.1	4.3	0.125	0.482343	0	1	1	1	1	7	0	1	1	0	1	0
QEB2-015	Yooz	2 pods		Lavacious	Amyooz (HK) Limited	2023-06-25	400	22	Mall Kiosk			1	1	0.03	2 ml per pod (2 pods	Not specified	3																			0.99	0
QEB2-016	Yooz	2 pods		Emerald	Amyooz (HK) Limited	2023-06-25	400	22	Mall Kiosk	0	1	1	1	0.03	2 ml per pod (2 pods	Not specified	3																			0.99	0
QEB2-017	Yooz	2 pods		Brewed Gem	Amyooz (HK) Limited	2023-06-25	400	22	Mall Kiosk	0	1	1	1	0.03	2 ml per pod (2 pods	Not specified	3																			0.99	0
QEB3-001	RELX	Check your battery anytime 80% charge in 30 minutes 380mah longer battery life Leak-resistant maze	Infinity Plus Pink Whisper		Not specified		400	26	Mall Kiosk	0	0	2	0				1	0	1	1	1	1	3	1	1	1	0	1	0	1	6.3	0.8	6.2	12.7	6.3	0.126984	0.488189	0	1	1	1	1	3	1	2	1	0	1	0
QEB3-002	RELX		Artisan Hammered steel		Shenzhen RELX Technology Co., Ltd.		400	26	Mall Kiosk	0	0	2	0				1	0	1	1	1	1	11	1	1	1	0	1	0	1	6.1	0.5	6.6	12.3	6.6	0.0819672	0.495935	0	1	1	1	1	11	1	2	1	0	1	0
QEB3-003	IQOS	For Bonds by IQOS 20 tobacco sticks	Blends	Warm Classics	Philip Morris Products S.A.	Not specified	400	27	Convenience Store	1	1	4	1	Not specified			3																			0.99	0
QEB3-004	IQOS	For Bonds by IQOS 20 tobacco sticks	Blends	Ice Fresh	Philip Morris Products S.A.	Not specified	400	27	Convenience Store	1	1	4	1	Not specified			3																			0.99	0
QEB3-005	IQOS	For Bonds by IQOS 20 tobacco sticks	Blends	Cool Fresh	Philip Morris Products S.A.	Not specified	400	27	Convenience Store	1	1	4	1	Not specified			3																			0.99	0
QEB3-006	IQOS	For Bonds by IQOS 20 tobacco sticks	Blends	Rich Classics	Philip Morris Products S.A.	Not specified	400	27	Convenience Store	1	1	4	1	Not specified			3																			0.99	0
QEB5-001	Espesyal			S-BIN	Not specified	Not specified	400	18	Street Vendor	0	1	7	1	Not specified	100ml		5																			0.99	0
QEB8-004	Frutta Kool	"cold as f*ck"	Extra	Triple Favs (honeydew, melon, straw)	Fruttakool Vape Juice Manufacturing	Not specified	900	24	Mall Kiosk	0	1	7	1	36mg	Not specified		5																			0.99	0
CEB8-024	Magic			STR GHM	Not specified	Not specified	1500	7	Street Vendor	0	1	7	1	12mg	60ml		5																			0.99	0
CEB8-025	Magic			MCH GHM	Not specified	Not specified	1500	7	Street Vendor	0	1	7	1	12mg	60ml		5																			0.99	0
CEB8-026	MC	Juice		CSTD	Not specified	Not specified	1600	7	Street Vendor	0	1	7	1	12mg	Not specified		5																			0.99	0
CEB8-031	Dosage Fruity			MXB	Not specified	Not specified	1300	7	Street Vendor	0	1	7	1	Mid level	Not specified		5																			0.99	0
QEB3-018	Frutta Kool	Neon green package		Icy Poms	Fruttakool Vape Juice Manufacturing	Not specified	2300	30	Mall Kiosk	0	1	7	1		Not specified		5																			0.99	0
AEB1-002	Flava / Geekbar	Collaboration, disposable, mesh coil		Black Ice	Flava Corporation		2300	34	Street Vendor	0	1	3	1	30mg classic nicotine	10 ml	10000	1	0	1	1	0	1	99	1	3	1	0	1	0	1	6	1.3	5.5	11.9	5.5	0.216667	0.504202	0	1	1	0	1	99	1	2	1	0	1	0
AEB1-003	Flava / Geekbar	Collaboration, disposable, mesh coil		Luscious Violet (Luscious grapes upon Internet check)	Flava Corporation		1600	34	Street Vendor	0	0	3	1	30 mg classic nicotine	10 ml	10000	1	0	1	1	0	1	99	1	3	1	0	1	0	1	6	1.1	5.5	11.9	5.5	0.183333	0.504202	0	1	1	0	1	99	1	2	1	0	1	0
AEB1-004	Vigorbox	Disposable Mesh coil		B.M. (banana milk)	Shenzhen Danmoo Technology (manufacturer for: Shenzhen Qingjin Technology)		2500	34	Street Vendor	0	0	3	1	5% classic nicotine	10 ml	8000	1	0	1	1	0	1	99	1	2	0	0	1	0	0	4.8	2	5.5	9.6	5.5	0.416667	0.5	0	1	1	0	1	99	1	2	0	0	1	0
AEB1-005	Vigorbox	Disposable		M.W.C. (Dynamite Candy)	Shenzhen Danmoo Technology (manufacturer for: Shenzhen Qingjin Technology)		200	34	Street Vendor	0	0	3	1	5% classic nicotine	10 ml	8000	1	0	1	1	0	1	99	1	2	0	0	1	0	0	4.8	2	5.5	9.6	5.5	0.416667	0.5	0	1	1	0	1	99	1	2	0	0	1	0
AEB1-007	SMPO	Grip edition Disposable 20w Output power 750mAh battery		Crimson Combo	Shenzhen Cahngneng Huike Technology Co., Ltd.		200	34	Street Vendor	0	1	3	1	3% freebase nicotine	20 ml	12000	1	0	1	1	0	1	99	0	2	99	0	1	0	0	6.6	1.7	5.2	12.3	5.2	0.257576	0.536585	0	1	1	0	1	99	0	2	99	0	1	0
AEB1-008	SMPO	Grip edition Disposable		Yellow Treats	Shenzhen Cahngneng Huike Technology Co., Ltd.		200	34	Street Vendor	0	1	3	1	3% freebase nicotine	20 ml	12000	1	0	1	1	0	1	99	0	2	99	0	1	0	0	6.6	1.7	5.2	12.3	5.2	0.257576	0.536585	0	1	1	0	1	99	0	1	99	0	1	0
AEB1-009	Instabar	Disposable	Jar edition	Mr. Yellow	Denkat Trading Corp.	2023-03-14	200	34	Street Vendor	0	0	3	1	30 mg/ml	10 ml	5000	1	0	1	1	0	1	99	1	3	1	0	1	0	1	5.2	1.7	6	10.5	6.1	0.326923	0.487119	0	1	1	0	1	99	1	2	1	0	1	0
AEB1-010	Instabar	Disposable	Jar edition	Red Summer	Denkat Trading Corp.		200	34	Street Vendor	0	1	3	1	30mg/ml	10ml	5000	1	0	1	1	1	1	99	1	3	1	0	1	0	1	5.2	1.6	6	10.4	6.1	0.307692	0.491803	0	1	1	0	1	99	1	2	1	0	1	0
CEB1-012	Snowplus	650mAh Type-C	Go 10000	Tropical Breeze	Shenzhen Xuewe Technology Co., Ltd.	2023-03-21	200	2	Mall Kiosk	0	0	3	1	0.03	20ml	10000	1	0	1	1	0	1	99	0	3	1	0	1	0	1	6.1	1.3	7.2	12.2	7.2	0.213115	0.5	0	1	1	0	1	99	0	2	1	0	1	0
CEB1-013	Snowplus	650mAh Type-C	Go 10000	Sour Green (Sour Apple Ice)	Shenzhen Xuewe Technology Co., Ltd.	2023-03-20	200	2	Mall Kiosk	0	0	3	1	0.03	20ml	10000	1	0	1	1	0	1	99	0	3	1	0	1	0	1	6.1	1.3	7.2	12.2	7.2	0.213115	0.5	0	1	1	0	1	99	0	2	1	0	1	0
CEB1-014	Snowplus	650mAh Type-C	Go 10000	Fizz Sparkle	Shenzhen Xuewe Technology Co., Ltd.	2023-04-12	200	2	Mall Kiosk	0	0	3	1	0.03	20ml	10000	1	0	1	1	0	1	99	0	3	1	0	1	1	1	6.1	1.7	7.2	12.2	7.2	0.278689	0.5	1	1	1	0	1	99	0	2	1	0	1	1
CEB1-015	Snowplus	650mAh Type-C	Go 10000	Pink Blast	Shenzhen Xuewe Technology Co., Ltd.	2023-04-13	200	2	Mall Kiosk	0	0	3	1	0.03	20ml	10000	1	0	1	1	0	1	99	0	3	1	0	1	1	1	6.1	1.7	7.2	12.2	7.2	0.278689	0.5	1	1	1	0	1	99	0	2	1	0	1	1
CEB1-016	Snowplus	650mAh Type-C	Go 10000	Orchard Round (Peach Ice)	Shenzhen Xuewe Technology Co., Ltd.	2023-03-16	200	2	Mall Kiosk	0	0	3	1	0.03	20ml	10000	1	0	1	1	0	1	99	0	3	1	0	1	0	1	6.1	1.2	7.2	12.2	7.2	0.196721	0.5	1	1	1	0	1	99	0	3	1	0	1	0
CEB1-017	Snowplus	650mAh Type-C	Go 10000	Rich Roast	Shenzhen Xuewe Technology Co., Ltd.	2023-04-14	200	2	Mall Kiosk	0	0	3	1	0.03	20ml	10000	1	0	1	1	0	1	99	0	3	1	0	1	1	1	6.1	1.7	7.2	12.2	7.2	0.278689	0.5	1	1	1	0	1	99	0	3	1	0	1	1
CEB1-018	Snowplus	Disposable	Gem 9000	Sour Green	Shenzhen Xuewe Technology Co., Ltd.	2023-03-20	200	2	Mall Kiosk	0	0	3	1	0.03	18ml	9000	1	0	1	1	0	1	99	0	3	1	0	1	0	1	5.5	0.9	4.7	11	4.7	0.163636	0.5	0	1	1	0	1	99	0	2	1	0	1	0
CEB1-019	Snowplus	Disposable	Gem 9000	Red Mix	Shenzhen Xuewe Technology Co., Ltd.	2023-03-20	200	2	Mall Kiosk	0	0	3	1	0.03	18ml	9000	1	0	1	1	0	1	99	0	3	1	0	1	0	1	5.5	1	4.7	11	4.7	0.181818	0.5	0	1	1	0	1	99	0	2	1	0	1	0
CEB7-009	Artery		iMVP 8000	GLC (Grapefruit Lime Cocktail)	Shenzhen EHPRO Technology Co., Ltd.	2023-04-26	200	9	Mall Kiosk	0	0	3	1	30mg freebase nicotine	10ml	8000	1	0	1	1	0	1	99	1	2	0	0	1	0	1	5.3	1.8	5.7	10.7	5.7	0.339623	0.495327	0	1	1	0	1	99	0	3	0	0	1	0
CEB7-010	Artery		iMVP 8000	TIC (Taro Ice Cream)	Shenzhen EHPRO Technology Co., Ltd.	2023-04-26	200	9	Mall Kiosk	0	0	3	1	30mg freebase nicotine	10ml	8000	1	0	1	1	0	1	99	0	2	0	0	1	0	1	5.4	1.8	5.7	10.7	5.7	0.333333	0.504673	0	1	1	0	1	99	0	3	0	0	1	0
CEB7-011	Artery		iMVP 8000	SS (Summer Sparkle)	Shenzhen EHPRO Technology Co., Ltd.	2023-04-26	200	9	Mall Kiosk	0	0	3	1	30mg freebase nicotine	10ml	8000	1	0	1	1	0	1	99	0	2	0	0	1	0	1	5.4	1.8	5.7	10.7	5.7	0.333333	0.504673	0	1	1	0	1	99	0	3	0	0	1	0
CEB7-012	Artery		iMVP 8000	MCM (Mocha Cookie Milkshake)	Shenzhen EHPRO Technology Co., Ltd.	2023-04-26	200	9	Mall Kiosk	0	0	3	1	30mg freebase nicotine	10ml	8000	1	0	1	1	0	1	99	0	2	0	0	1	0	1	5.3	1.9	5.7	10.7	5.7	0.358491	0.495327	0	1	1	0	1	99	0	3	0	0	1	0
DEB2-001	Vookbar	500mAh Type-C	Amber 9000	Salted Fizzy	Vookbar	2023-04-17	200	12	Street Vendor	0	1	3	1	0.03	18ml	9000	1	0	1	1	0	1	48	1	2	1	0	0	0	1	4.5	0.6	5.5	11.3	5.5	0.133333	0.39823	0	1	1	0	1	48	1	1	1	0	0	0
DEB2-002	Vookbar	Disposable	Amber 9000	Hazelnut Brown	Vookbar	2023-04-17	200	12	Street Vendor	0	1	3	1	0.03	18ml	9000	1	0	1	1	0	1	48	1	2	1	0	0	0	1	4.45	0.55	5.5	11.25	5.5	0.123596	0.395556	0	1	1	0	1	48	1	1	1	0	0	0
DEB5-001	Mosmo	Type-c 650mAh Mesh coil Disposable device	Zipmo 9000	Petmalu	Shenzhen Aixingwang Electronic Technology Co., Ltd.	2023-03-30	200	13	Mall Kiosk	0	0	3	1	12mg freebase nicotine	10ml	9000	1	0	1	1	0	1	99	0	3	1	0	1	0	1	5.9	1	5.4	11.3	5.5	0.169492	0.512631	0	1	1	0	1	99	0	2	1	0	0	0
DEB5-003	Aerogin x CiNDY	Disposable		BBall	Shenzhen Genome Flavour Technology Co., Ltd.	Not specified	200	13	Mall Kiosk	0	1	3	1	5mg freebase	10 ml	5500	1	0	1	1	0	1	99	1	2	1	0	1	0	1	4.1	1	5.05	9	5.05	0.243902	0.455556	0	1	1	0	1	99	1	1	1	0	1	0
DEB5-004	Aerogin x Joozelab	USB C charging Mesh coil technology		Venus Fantasy	Shenzhen Genome Flavour Technology Co., Ltd.	Not specified	200	13	Mall Kiosk	0	0	3	1	5mg freebase nicotine	10ml	5500	1	0	1	1	0	1	99	0	2	1	0	1	0	1	4	1.1	5.1	8.95	5.1	0.275	0.446927	0	1	1	0	1	99	0	3	1	0	1	0
DEB5-005	Chillax	500mAh rechargeable battery 8000max service time Disposable	Chillax Neo	Ruby Crisp	Denkat Trading Corp.	March 20, 2023 (does not specify if this is the manufacturing date or expiry date)	200	13	Mall Kiosk	0	0	3	1	30mg/ml freebase nicotine	10ml	8000	1	0	1	1	0	1	99	1	3	1	0	1	0	0	4.9	1	5.2	9.9	5.2	0.204082	0.494949	0	1	1	0	1	99	1	2	1	0	1	0
DEB5-006	Aeorgin	Disposable Mesh coil technology Air flow control USB C charging		Granny's Fave	Shenzhen Galaxy Fenghua Technology Co., Ltd.		200	13	Mall Kiosk	0	1	3	1	5mg	10 ml	8000	1	0	1	1	0	1	99	1	2	1	0	1	0	1	5.2	0.9	4.4	10.95	4.4	0.173077	0.474886	0	1	1	0	1	99	1	1	1	0	1	0
DEB5-007	Aeorgin	Disposable Mesh coil technology Air flow control USB C charging		Royal Freeze	Shenzhen Galaxy Fenghua Technology Co., Ltd.		200	13	Mall Kiosk	0	1	3	1	5 mg	10 ml	8000	1	0	1	1	0	1	99	1	2	1	0	1	0	1	5.2	0.9	4.4	10.95	4.4	0.173077	0.474886	0	1	1	0	1	99	1	1	1	0	1	0
DEB5-008	Flava x Hyperbar	Collaboration Disposable		Bluebomb	Flava Corporation	Not specified	200	13	Mall Kiosk	0	0	3	1	30mg/ml classic nicotine	10ml	10000	1	0	1	1	0	1	99	1	3	1	0	1	0	1	5.5	1.6	4	11.3	4	0.290909	0.486726	0	1	1	0	1	99	1	2	1	0	1	0
DEB5-009	Flava x Hyperbar	Collaboration Disposable		Black Fusion	Flava Corporation	Not specified	200	13	Mall Kiosk	0	0	3	1	30mg/ml classic nicotine	10ml	10000	1	0	1	1	0	1	99	1	3	1	0	1	0	1	5.5	2.3	4	11.2	4	0.418182	0.491071	0	1	1	0	1	99	1	2	1	0	1	0
DEB5-012	Mosmo	Champ chip Adjustable airflow Type-c 800 mAh Dual mesh coil	Storm x Pro	Black Mamba	Denkat Trading Corp.		200	14	Mall Kiosk	0	1	3	1	3mg classic nicotine	10ml	9000	1	0	1	1	0	1	99	0	3	1	0	1	0	1	5	1.1	6.5	10	6.6	0.22	0.492424	0	1	1	0	1	99	0	2	1	0	1	0
DEB5-013	Mosmo	Champ chip Adjustable airflow Type-c 800 mAh Dual mesh coil	Storm x Pro	Bazooka+	Denkat Trading Corp.	2023-04-08	200	14	Mall Kiosk	0	0	3	1	3mg classic nicotine	10ml	9000	1	0	1	1	0	1	99	0	3	1	0	1	0	1	5	1.1	6.5	10	6.5	0.22	0.5	0	1	1	0	1	99	0	2	1	0	1	0
DEB5-014	Mosmo	Disposable vape Type C 650mAh Mesh coil Nicotine freebase	Jucy Punk+	S.C	Shenzhen Aixingwang Electronic Technology Co., Ltd.	Not specified	200	14	Mall Kiosk	0	0	3	1	"Low" freebase nicotine	10ml	7500	1	0	1	1	0	1	99	1	2	1	0	1	0	1	5.2	1.8	5.4	10.2	5.45	0.346154	0.505127	0	1	1	1	1	14	0	1	1	0	1	1
DEB5-015	Mosmo	Disposable vape Type C 650mAh Mesh coil Nicotine freebase	Jucy Punk+	A.G	Shenzhen Aixingwang Electronic Technology Co., Ltd.	Not specified	200	14	Mall Kiosk	0	0	3	1	"Low" freebase nicotine	10ml	7500	1	0	1	1	0	1	99	1	2	1	0	1	0	1	5.2	1.8	5.45	10.3	5.45	0.346154	0.504854	0	1	1	1	1	14	0	1	1	0	1	1
DEB5-016	Instabar	Disposable	Jar	Dreamy Swirl	Denkat Trading Corp.	2023-03-14	200	14	Mall Kiosk	0	0	3	1	30mg/ml freebase nicotine	10ml	5000	1	0	1	1	0	1	99	0	3	1	0	1	0	1	5.3	1.7	6	10.5	6	0.320755	0.504762	0	1	1	0	1	99	0	2	1	0	1	0
DEB5-017	Instabar	Disposable	Jar	Blue Moon	Denkat Trading Corp.		200	14	Mall Kiosk	0	1	3	1	30mg/ml freebase nicotine	10ml	5000	1	0	1	1	0	1	99	0	3	1	0	1	0	1	5.2	1.6	6	10.4	6	0.307692	0.5	0	1	1	0	1	99	1	2	1	0	1	0
DEB7-004	Chillax	Disposable 500mAh rechargeable battery 5000 max service time	Chillax Go	Greek Freak	Denkat Trading Corp.	2023-03-29	200	11	Mall Kiosk	0	0	3	1	30mg/ml free base nicotine	10 ml	5000	1	0	1	1	0	1	99	1	3	1	0	1	0	1	5.5	1	4.8	11.1	3.85	0.181818	0.617761	0	1	1	0	1	99	0	2	1	0	1	0
DEB7-005	Chillax	Disposable 500mAh rechargeable battery 5000 max service time	Chillax Go	Shirota	Denkat Trading Corp.		200	11	Mall Kiosk	0	1	3	1	30mg/ml free base nicotine	10 ml	5000	1	0	1	1	0	1	99	0	3	1	0	1	0	1	5.5	1	4.8	2024-11-15	4.8	0.181818	0.000120585	0	1	1	0	1	99	0	2	1	0	1	0
DEB7-006	Chillax	Disposable device 1 battery 1 cartridge	Chillax Go	Jungle Fusion	Denkat Trading Corp.	March 29, 2023 (does not specify if this is the manufacturing date or expiry date)	200	11	Mall Kiosk	0	0	3	1	30mg/ml free base nicotine	10 ml	5000	1	0	1	1	0	1	99	1	3	1	0	1	0	1	5.5	1	4.8	11.15	4.85	0.181818	0.488188	0	1	1	0	1	99	1	2	1	0	1	0
DEB7-007	Chillax	Disposable 500mAh rechargeable battery 5000 max service time	Chillax Go	Brown Mistro	Denkat Trading Corp.		200	11	Mall Kiosk	0	1	3	1	30mg/ml free base nicotine	10 ml	5000	1	0	1	1	0	1	99	0	3	1	0	1	0	1	5.5	1	4.8	11.15	4.85	0.181818	0.488188	0	1	1	0	1	99	0	2	1	0	1	0
DEB7-008	Chillax	Disposable 500mAh rechargeable battery 5000 max service time	Chillax GO	Frigid Spore	Denkat Trading Corp.		250	11	Mall Kiosk	0	0	3	1	30 mg/ml free base nicotine	10 ml	5000	1	0	1	1	0	1	99	1	3	1	0	1	0		5.45	0.9	4.8	11.1	4.85	0.165138	0.485929	0	1	1	0	1	99	1	2	1	0	1	0
DEB7-009	Chillax	Disposable device cartridge	Chillax GO	Jungle Fusion	Denkat Trading Corp.	April 12, 2023 (not specified if this is expiry or manufaturing date)	250	11	Mall Kiosk	0	0	1	1	30mg/ml free base nicotine	10ml	5000	1	0	1	1	0	1	99	1	3	1	0	1	0	0	3.4	0.8	4.8	6.75	4.8	0.235294	0.503704	0	1	1	0	1	99	1	2	1	0	1	1
DEB7-010	Chillax	Disposable device cartridge	Chillax GO	Shirota	Denkat Trading Corp.	April 12, 2023 (not specified if this is expiry or manufaturing date)	250	11	Mall Kiosk	0	0	1	1	30mg/ml free base nicotine	10ml	5000	1	0	1	1	0	1	99	0	3	1	0	1	0	0	3.4	0.8	4.75	6.7	4.8	0.235294	0.502177	0	1	1	0	1	99	0	2	1	0	1	1
QEB10-007	Vipo	4 flavors in 1 device Set 2		Frozen oasis, chilled dopamine, tropical mist, bubble burst	Vipo PH Ventures OPC		250	32	Mall Kiosk	0	0	3	1	5% classic nioctine	10 ml	12000	1	0	1	1	0	1	99	1	2	1	0	1	0	1	5.5	0.9	4.2	11.4	4.2	0.163636	0.482456	0	1	1	0	1	99	1	3	1	0	1	0
QEB10-008	Vipo	4 flavors in 1 device Set 3		Pink paradise, probiotic blend, frosty vines, fizzy rush (strawberry watermelon, yakult, +, and soda pop ice)	Vipo PH Ventures OPC		250	32	Mall Kiosk	0	0	3	1	5% classic nioctine	10 ml	12000	1	0	1	1	0	1	99	1	2	1	0	1	0	1	5.5	0.9	4.2	11.4	4.2	0.163636	0.482456	0	1	1	0	1	99	1	3	1	0	1	0
QEB10-009	Mo Flavors	Powered by Aeorgin Disposable Mesh coil	Flexx	Richman's Tobacco	Shenzhen Galaxy Fenghua Technology Co., Ltd.		250	32	Mall Kiosk			3	1	30 mg classic nicotine	10 ml	5500	1	0	1	1	0	1	99	1	2	1	0	1	0	1	4.2	1	5	9	5	0.238095	0.466667	0	1	1	0	1	99	1	1	1	0	1	0
QEB12-001	IQ	Disposable Rechargeable 500 mAh capacity	Infinity Series	Saucy Boy	Milson Tech.	2023-08-01	250	15	Mall Kiosk	0	1	3	1	10mgfreebase nicotine	10ml	10000	1	0	1	1	0	1	99	0	1	1	0	1	0	1	2.8	1.1	7.05	14	2.8	0.392857	0.503571	0	1	1	0	1	99	0	2	1	0	1	0
QEB12-002	IQ	Disposable Rechargeable 500 mAh capacity	Infinity Series	Island Breezee	Milson Tech.	2023-08-01	250	15	Mall Kiosk	0	1	3	1	10mg freebase nicotine	10ml	10000	1	0	1	1	0	1	99	0	1	1	0	1	0	1	2.85	1.1	7	14	2.85	0.385965	0.5	0	1	1	0	1	99	0	2	1	0	1	0
QEB12-003	IQ	Disposable Rechargeable 500 mAh capacity	Infinity Series	Tangy Purple	Milson Tech.	2023-08-01	250	15	Mall Kiosk	0	0	3	1	10mg freebase nicotine	10ml	10000	1	0	1	1	0	1	99	0	1	1	0	1	0	1	2.9	1.1	7	14	2.9	0.37931	0.5	0	1	1	0	1	99	0	2	1	0	1	0
QEB12-004	Puff Master	Rechargeable	IW10000	IW	Milson	Not specified	250	15	Mall Kiosk	0	1	3	1	10mg freebase liquid	10ml	10000	1	0	1	1	0	1	99	0	1	1	0	1	0	1	5.3	1.7	5.6	10.6	5.6	0.320755	0.5	0	1	1	0	1	99	0	2	1	0	1	0
QEB12-005	Puff Master		CI10000	CI	Milson	Not specified	250	15	Mall Kiosk			3	1	10 mg freebase liquid	10 ml	10000	1	0	1	1	0	1	99	0	1	1	0	1	0	1	5.3	1.3	5.6	10.5	5.6	0.245283	0.504762	0	1	1	0	1	99	1	2	1	0	1	0
QEB12-006	Puff Master		GI10000	GI	Milson	Not specified	250	15	Mall Kiosk	0	0	3	1	10 mg freebase liquid (1%)	10ml	10000	1	0	1	1	0	1	99	1	1	1	0	1	0	1	5.3	1.7	5.6	10.6	5.6	0.320755	0.5	0	1	1	0	1	99	1	2	1	0	1	0
QEB12-010	Xiva	Disposable A product of Aerogin		Gravity	Genome Flavor Technology		250	15	Mall Kiosk	0	1	3	1	0.05	NA	1500	1	0	1	1	0	1	99	0	2	1	0	1	0	1	6.5	1.1	3.4	13	3.45	0.169231	0.492754	0	1	1	0	1	99	0	2	1	0	1	0
QEB12-011	Xiva	Disposable A product of Aerogin		Two Slices	Genome Flavor Technology	2023-07-05	250	15	Mall Kiosk	0	0	3	1	0.05	NA	1500	1	0	1	1	0	1	99	0	2	1	0	1	0	1	6.45	1.1	3.4	13	3.4	0.170543	0.496154	0	1	1	0	1	99	0	2	1	0	1	0
QEB12-012	Xiva	Disposable A product of Aerogin		Ruby Sparkle	Genome Flavor Technology		250	15	Mall Kiosk	0	0	3	1	0.02	NA	1500	1	0	1	1	0	1	99	0	2	1	0	1	0	1	6.5	1.2	3.4	13	3.4	0.184615	0.5	0	1	1	0	1	99	0	2	1	0	1	0
QEB12-013	Xiva	Disposable A product of Aerogin		Harlequin	Genome Flavor Technology	2023-07-05	250	15	Mall Kiosk	0	0	3	1	0.02	NA	1500	1	0	1	1	0	1	99	0	2	1	0	1	0	1	6.5	1.1	3.4	13.05	3.4	0.169231	0.498084	0	1	1	0	1	99	0	2	1	0	1	0
QEB3-012	Espesyal x Gotek	Collaboration Pre-filled cart Box of 1		Burly	VIP Bros Incorporated		250	30	Mall Kiosk			1	1	20 mg	5 ml		1	0	1	1	0	1	99	1	1	1	0	1	0	1	4	0.6	2.8	8	2.8	0.15	0.5	0	1	1	0	1	99	1	2	1	0	1	0
QEB3-013	Gotek			Emperor	VIP Bros Incorporated		250	30	Mall Kiosk			1	1	20 mg	5 ml		1	0	1	1	0	1	99	1	1	1	0	1	0	1	4	0.8	2.8	8	2.8	0.2	0.5	0	1	1	0	1	99	1	2	1	0	1	0
QEB4-001	Geek Bar	Disposable	Aegis 8000	Root Sparkle	ZCrew International Inc.	2023-07-26	250	23	Street Vendor	0	0	3	1	3 mg freebase nicotine	10 ml	8000	1	0	1	1	0	1	99	0	1	0	0	1	0	1	6	1.3	5.45	12	5.45	0.216667	0.5	0	1	1	0	1	99	0	2	0	0	1	0
QEB4-002	Geek Bar	Disposable	Aegis 8000	Browned Top	ZCrew International Inc.	2023-07-26	250	23	Street Vendor	0	1	3	1	3 mg freebase nicotine	10 ml	8000	1	0	1	1	0	1	99	1	1	0	0	1	0	1	6	1.5	5.5	12	5.5	0.25	0.5	0	1	1	0	1	99	1	2	0	0	1	0
QEB4-003	Nevoks Bar	Replaceable pod Silicone mouthpiece 750mAh Mesh coil	R9000	Summer Fling	Shenzhen Nevoks Technology Co., Ltd.		250	23	Street Vendor	0	1	3	1	30 mg	10ml	9000	1	0	1	1	0	1	99	1	3	1	0	1	0	1	5.2	0.7	5.9	10.45	5.9	0.134615	0.497608	0	1	1	0	1	99	1	2	1	0	1	0
QEB4-004	Nevoks Bar	Replaceable pod Silicone mouthpiece 750mAh Mesh coil	R9000	Lucid Dream	Shenzhen Nevoks Technology Co., Ltd.	Not specified	250	23	Street Vendor	0	0	3	1	30mg freebase nicotine	10ml	9000	1	0	1	1	0	1	99	1	3	1	0	1	0	1	5.2	0.6	5.9	10.5	5.985	0.115385	0.488205	0	1	1	0	1	99	1	2	1	0	1	0
QEB5-006	Elfbar	Disposable E-liquid and battery indicator Long-last flavor taste	Pi9000	Sour Black	IMiracle (Shenzhen) Technology Co., Ltd.		250	19	Market Stall	0	1	3	0			9000	1	0	1	1	0	1	99	1	3	1	0	1	0	1	4.8	1.1	6	9.5	6	0.229167	0.505263	0	1	1	0	1	99	1	2	1	0	1	0
CEB8-028	Master T'sklt	Juice		Triple B	Master Vapor	Not specified	250	7	Street Vendor	0	1	7	1	2mg	50ml		5																			0.99	0
CEB8-029	Master T'sklt	Juice		Blue Mint	Master Vapor	Not specified	250	7	Street Vendor	0	1	7	1	2mg	50ml		5																			0.99	0
CEB8-043	Free Base Collection			Blue Elixir	Not specified	Not specified	250	7	Street Vendor	0	1	7	1	3mg	60ml		5																			0.99	0
CEB8-047	Icy Cold			Blue B	Not specified	Not specified	250	7	Street Vendor	0	1	7	1	3mg	65ml		5																			0.99	0
CEB8-048	Ice Cndy Overload			Mln	Not specified	Not specified	250	7	Street Vendor	0	1	7	1	3mg	65ml		5																			0.99	0
CEB8-050	Icy Cold			Red Ice	Not specified	Not specified	250	7	Street Vendor	0	1	7	1	3mg	65ml		5																			0.99	0
CEB8-051	Icy Cold			Green Slush	Not specified	Not specified	250	7	Street Vendor	0	1	7	1	3mg	65ml		5																			0.99	0
CEB8-052	Icy Cold			Frost Melo	Not specified	Not specified	250	7	Street Vendor	0	1	7	1	3mg	65ml		5																			0.99	0
CEB8-053	Free Base Collection			Fresh Red	Not specified	Not specified	250	7	Street Vendor	0	1	7	1	6mg	60ml		5																			0.99	0
CEB8-054	Icy Cold			Tropic Freeze	Not specified	Not specified	250	7	Street Vendor	0	1	7	1	3mg	65ml		5																			0.99	0
CEB8-055	Ice Cndy Overload			Blbrry	Not specified	Not specified	500	7	Street Vendor	0	1	7	1	3mg	65ml		5																			0.99	0
CEB8-057	Frozen Overload			Strwbrry	Not specified	Not specified	500	7	Street Vendor	0	1	7	1	3mg	65ml		5																			0.99	0
CEB8-058	Free Base Collection			Fresh Green	Not specified	Not specified	200	7	Street Vendor	0	1	7	1	6mg	60ml		5																			0.99	0
CEB8-059	Free Base Collection			Purple Vine	Not specified	Not specified	200	7	Street Vendor	0	1	7	1	6mg	60ml		5																			0.99	0
CEB8-060	Ice Cndy Overload			GrpStrw	Not specified	Not specified	200	7	Street Vendor	0	1	7	1	3mg	65ml		5																			0.99	0
CEB8-065	Cloudboss		FRTY Collection	STRW	Not specified	Not specified	480	7	Street Vendor	0	1	7	1	3mg	100ml		5																			0.99	0
CEB8-066	Cloudboss		FRTY Collection	MNG	Not specified	Not specified	400	7	Street Vendor	0	1	7	1	3mg	100ml		5																			0.99	0
CEB8-067	Cloudboss		FRTY Collection	WTM	Not specified	Not specified	300	7	Street Vendor	0	1	7	1	3mg	100ml		5																			0.99	0
CEB8-075	Dr. Clouds			Frosted Cfee	Not specified	Not specified	300	7	Street Vendor	0	1	7	1	3mg	Not specified		5																			0.99	0
CEB8-076	Dr. Clouds			Frozen Grn Apl	Not specified	Not specified	470	7	Street Vendor	0	1	7	1	3mg	Not specified		5																			0.99	0
CEB8-086	Drizzle	Juice		Havoc	Drizzle E-Juice Manufacturing	Not specified	500	7	Street Vendor	0	1	7	1	6mg freebase nicotine	100ml		5																			0.99	0
QEB3-019	Demon Vape			CDB	DVMYL Juice	Not specified	500	30	Mall Kiosk	0	1	7	1	6mg	60ml		5																			0.99	0
QEB3-020	Demon Vape			RTO	DVMYL Juice	Not specified	550	30	Mall Kiosk	0	1	7	1	6mg	60ml		5																			0.99	0
QEB5-002	Drip A Holic			ANTVNM	Ethereal Fumes Vape Juice Manufacturing	Not specified	550	18	Street Vendor	0	1	7	1	36mg	60ml		5																			0.99	0
QEB8-003	Secret Recipe	Juice		S.I.C	Not specified	Not specified	460	24	Mall Kiosk	0	1	7	1	30mg	30ml		5																			0.99	0
QEB3-015	Kylin Bar	Mesh coil 600mah	8000SD	Apple Pie	Dongguan Vandy Technology Co., Ltd. Designed by Vandy Vape	Not specified	460	30	Mall Kiosk	0	1	3	0		16ml	8000	99																			0.99	0
QEB3-016	Kylin Bar	Mesh coil 600mah	8000SD	Caramel Popcorn	Dongguan Vandy Technology Co., Ltd. Designed by Vandy Vape	Not specified	550	30	Mall Kiosk	0	1	3	0		16ml	8000	99																			0.99	0
CEB8-001	DOO Bar	650mAh		Strawberry	Shenzhen Dispo Technology Co., Ltd.	2022-09-27	550	7	Street Vendor	0	0	3	1	0.05	15ml	6500	3	0	1	0	0	0	10	1	2	1	0	0	0	0	5.9	0.8	3.9	12.3	3.9	0.135593	0.479675	0	0	99	99	99	0	99	99	99	99	99	99
CEB8-012	DOO Bar	Disposable electronic atomizer 650mAh		Blueberry Cheescake	Shenzhen Dispo Technology Co., Ltd.	Not legible (September 2022?)	500	7	Street Vendor	0	0	3	1	0.05	15ml	6500	3	0	1	0	0	0	10	1	2	1	0	0	0	0	5.8	0.8	3.8	12.3	3.8	0.137931	0.471545	0	0	99	99	99	0	99	99	99	99	99	99
CEB8-037	Dr. Premium Jr.			Blue L.	Not specified	Not specified	500	7	Street Vendor	0	1	7	1	6mg	50ml		5																			0.99	0
CEB8-038	Dr. Premium Jr.			STRAW.YACOLD	Not specified	Not specified	450	7	Street Vendor	0	1	7	1	6mg	50ml		5																			0.99	0
CEB8-041	Dr. Premium Jr.			BBG.G	Not specified	Not specified	450	7	Street Vendor	0	1	7	1	6mg	50ml		5																			0.99	0
CEB8-049	Dosage Fruity			GRP	Not specified	Not specified	275	7	Street Vendor	0	1	7	1	Mid level	65ml		5																			0.99	0
CEB8-073	Puff Man			Not specified (strawberry)	Not specified	Not specified	275	7	Street Vendor	0	1	7	1	Not specified	100ml		5																			0.99	0
QEB12-007	Cholo's Blend	Disposable pod Mesh coil Rechargeable type c Airflow control 800mah battery		SIC	Cholo's Vape Juice Manufacturing		275	15	Mall Kiosk	0	1	3	1	3 mg	Not Specified	9000	1	0	1	0	0	1	99	1	1	1	0	1	0	1	5.9	0.7	4.5	12	4.5	0.118644	0.491667	0	1	0		1	99	1	2	1	0	1	0
QEB12-008	Cholo's Blend	Disposable pod Mesh coil Rechargeable type c Airflow control 800mah battery		SK	Cholo's Vape Juice Manufacturing	2023-03-25	350	15	Mall Kiosk	0	1	3	1	3mg	Not Specified	9000	1	0	1	0	0	1	99	1	1	1	0	1	0	1	5.9	0.7	4.5	11.95	4.5	0.118644	0.493724	0	1	0	0	1	99	1	2	1	0	1	0
QEB12-009	Cholo's Blend	Disposable pod Mesh coil Rechargeable type c Airflow control 800mah battery		BCI	Cholo's Vape Juice Manufacturing	2023-03-25	350	15	Mall Kiosk	0	1	3	1	3mg	Not Specified	9000	1	0	1	0	0	1	99	1	1	1	0	1	0	1	5.9	0.7	4.5	12	4.5	0.118644	0.491667	0	1	0	0	1	99	1	2	1	0	1	0
QEB3-014	Dreadtac			Not specified (Pinipig)	Not specified	Not specified	350	30	Mall Kiosk	0	1	7	1		100ml		5																			0.99	0
QEB3-017	Demon Vape			Bastardation	DVMYL Juice	Not specified	350	30	Mall Kiosk	0	1	7	1	6mg	60ml		5																			0.99	0
QEB5-003	BreadTok	Powered by Steep in Drip G.I. Mods	Premium E-Liquids	Avocado	Not specified	Not specified	350	18	Street Vendor	0	1	7	1	6mg	100ml		5																			0.99	0
QEB5-004	Señor Pablo	True rated nicotine		Wafer RY4	Liquido Manufacturig	Not specified	215	18	Street Vendor	0	0	7	1	3mg	60ml		1	0	1	0	99	99	0	99	99	99	99	99	99	99						0.99	0	0	1	0	99	99	0	99	99	99	99	99	99
QEB6-008	Smok		ISPEED Device		Shenzhen IVPS Technology Co., Ltd.		215	17	Mall Kiosk	0	1	2	0				1	0	1	0	1	1	1	1	2	1	0	1	0	1	7.25	1.1	4	14.5	4	0.151724	0.5	0	1	0	1	1	1	1	2	1	0	1	0
AEB1-001	Lost Vape	2023 Limited Edition	Ursa Nano & Ursa Nano Art		Lost Vape Ltd.		115	34	Street Vendor	0	1	2	0		2.5 ml		1	0	0	99	99	99	0	99	99	99	99	99	99	99						0.99	0	0	0	99	99	99	0	99	99	99	99	99	99
AEB1-011	RY4			Extreme RY4	Silvisworks Philippines	Not specified	115	34	Street Vendor	0	1	7	1	3mg	60ml		5																			0.99	0
AEB1-012	RY4			Twinkies RY4	Silvisworks Philippines	Not specified	115	34	Street Vendor	0	1	7	1	6mg	60ml		5																			0.99	0
AEB11-001	Vaporesso		XROS 3 Nano		Shenzhen Smoore Technology Limited		115	33	Mall Kiosk	0	1	2	0		2 ml		1	0	0	99	99	99	0	99	99	99	99	99	99	99						0.99	0	0	0	99	99	99	0	99	99	99	99	99	99
AEB11-002	UWELL	Device	Caliburn & Ironfist L Pod System Legend Renewed		Shenzhen Uwell Technology Co., Ltd.		115	33	Mall Kiosk	0	1	2	0		2.5 ml		1	0	0	99	99	99	0	99	99	99	99	99	99	99						0.99	0	0	0	99	99	99	0	99	99	99	99	99	99
CEB1-021	Snowplus	Vaping device	Snowplus Lite		Shenzhen Xuewe Technology Co., Ltd.	Not specified	115	2	Mall Kiosk	0	0	2	0				1	0	1	1	0	0	99	0	2	0	1	1	0	1	3.4	3.4	5.9	10.2	6	1	0.327778	0	1	1	0	0	99	0	2	0	1	1	0
CEB1-022	Snowplus	Refill pod	Pods (x3)	Chocolate Milk	Shenzhen Xuewu Technology Co., Ltd.	2021-05-14		2	Mall Kiosk	0	0	1	1	0.03	2ml		1	0	1	1	0	0	99	0	2	0	1	1	0	1	3.3	3.3	5.9	10.2	6.1	1	0.312922	0	1	1	0	0	99	0	2	0	1	1	0
CEB1-023	Snowplus	Refill pod	Pods (x3)	Milk Tea	Shenzhen Xuewu Technology Co., Ltd.	2021-05-20		2	Mall Kiosk	0	0	1	1	0.03	2ml		1	0	1	1	0	0	99	0	2	0	1	1	0	1	3.3	3.3	5.9	10.2	6.1	1	0.312922	0	1	1	0	0	99	0	2	0	1	1	0
CEB1-028	Snowplus	Disposable 1100mAh battery	GO 3000	Strawberry Apple Banana	Shenzhen Xuewe Technology Co., Ltd.	2022-08-05		2	Mall Kiosk	0	0	3	1	0.02	7ml	3000	1	0	1	1	0	0	99	1	2	0	1	1	0	1	4.5	4.5	2.8	13.3	3	1	0.315789	0	1	1	0	0	99	1	2	0	1	1	0
CEB1-030	Snowplus	Pod		Classic Milk Tea	Shenzhen Xuewu Technology Co., Ltd.	Not specified		2	Mall Kiosk	0	1	1	0	0	1.5ml		1	0	0	99	99	99	0	99	99	99	99	99	99	99						0.99	0	0	0	99	99	99	0	99	99	99	99	99	99
CEB1-031	Snowplus	Pod		Grapefruit	Shenzhen Xuewu Technology Co., Ltd.	Not specified		2	Mall Kiosk	0	1	1	1	0.03	1.5ml		1	0	1	1	0	0	99	1	2	0	1	1	0	1	1.6	1.6	3.2	5.4	3.6	1	0.263374	0	1	1	0	1	99	1	2	0	1	1	0
CEB1-032	Snowplus	Pod	Smokeless	Ice Cola	Shenzhen Xuewu Technology Co., Ltd.	Not specified (June 1, 2020?)	1125	2	Mall Kiosk	0	1	1	1	0.015	1.5ml		1	0	0	99	99	99	0	99	99	99	99	99	99	99	1.6	1.6	3.2	5.4	3.6	1	0.263374	0	0	99	99	99	0	99	99	99	99	99	99
CEB1-033	Snowplus	Pod		Mint	Shenzhen Xuewu Technology Co., Ltd.	Not specified	470	2	Mall Kiosk	0	1	1	1	0.05	1.5ml		1	0	0	99	99	99	0	99	99	99	99	99	99	99	1.6	1.6	3.2	5.4	3.6	1	0.263374	0	0	99	99	99	0	99	99	99	99	99	99
CEB2-001	JUUL	Refill pod	JUULpods (x2)	Menthol	Not specified (Designed by JUUL Labs Inc., imported & distributed by Better For You Corporation, Hardware manufactured in China under license from JUUL Labs, Inc.)	Not specified	470	3	Supermarket	0	1	1	1	0.05	~0.7ml each		1	0	1	1	0	0	99	0	2	0	1	1	0	1	2	2	6.2	11.1	6.4	1	0.17455	0	1	1	0	0	99	0	2	0	1	1	0
CEB2-002	JUUL	Refill pod	JUULpods (x2)	Menthol	Not specified (Designed by JUUL Labs Inc., imported & distributed by Better For You Corporation, Hardware manufactured in China under license from JUUL Labs, Inc.)	Not specified	470	3	Supermarket	0	1	1	1	0.05	~0.7ml each		1	0	1	1	0	0	99	0	2	0	1	1	0	1	2	2	6.1	11.1	6.4	1	0.171734	0	1	1	0	0	99	0	2	0	1	1	0
CEB2-003	JUUL	Refill pod	JUULpods (x2)	Menthol	Not specified (Designed by JUUL Labs Inc., imported & distributed by Better For You Corporation, Hardware manufactured in China under license from JUUL Labs, Inc.)	Not specified		3	Supermarket	0	1	1	1	0.05	~0.7ml each		1	0	1	1	0	0	99	0	2	0	1	1	0	1	2	2	6.1	11	6.4	1	0.173295	0	1	1	0	0	99	0	2	0	1	1	0
CEB2-004	JUUL	Refill pod	JUULpods (x2)	Menthol	Not specified (Designed by JUUL Labs Inc., imported & distributed by Better For You Corporation, Hardware manufactured in China under license from JUUL Labs, Inc.)	Not specified		3	Supermarket	0	1	1	1	0.05	~0.7ml each		1	0	1	1	0	0	99	0	2	0	1	1	0	1	2	2	6.1	11.4	6.3	1	0.169869	0	1	1	0	0	99	0	2	0	1	1	0
CEB2-005	Relx	Device	Relx Essential		Shenzhen RELX Technology Co., Ltd.	2021-12-20		4	Mall Kiosk	0	1	2	0				1	0	1	1	0	0	99	0	2	0	1	1	0	1	3.8	3.8	5.9	12.6	6.3	1	0.282439	0	1	1	0	0	99	0	2	0	1	1	0
CEB7-005	OX Bar	Disposable	A6000	Pink Lemon	YME Technology Limited	2022-11-02		9	Mall Kiosk	0	0	3	1	0.05	15ml	6000	1	0	0	99	99	99	0	99	99	99	99	99	99	99						0.99	0	0	0	99	99	99	0	99	99	99	99	99	99
CEB7-006	OX Bar	Disposable	A6000	Blue Razz	YME Technology Limited	2022-11-02		9	Mall Kiosk	0	0	3	1	0.05	15ml	6000	1	0	0	99	99	99	0	99	99	99	99	99	99	99						0.99	0	0	0	99	99	99	0	99	99	99	99	99	99
CEB7-007	OX Bar	Disposable	A6000	Aloe Grape	YME Technology Limited	Unclear (07-2022/09/23)		9	Mall Kiosk	0	0	3	1	0.05	15ml	6000	1	0	0	99	99	99	0	99	99	99	99	99	99	99						0.99	0	0	0	99	99	99	0	99	99	99	99	99	99
CEB7-008	OX Bar	Disposable	A6000	Watermelon Ice	YME Technology Limited	2022-11-04	600	9	Mall Kiosk	0	0	3	1	0.05	15ml	6000	1	0	0	99	99	99	0	99	99	99	99	99	99	99						0.99	0	0	0	99	99	99	0	99	99	99	99	99	99
CEB8-002	DOO Bar	Disposable electronic atomizer 650mAh		Strawberry	Shenzhen Dispo Technology Co., Ltd.	2022-09-26	600	7	Street Vendor	0	0	3	1	0.05	15ml	6500	3	0	0	99	99	99	0	99	99	99	99	99	99	99						0.99	0	0	0	99	99	99	0	99	99	99	99	99	99
CEB8-003	DOO Bar	Disposable electronic atomizer 650mAh		Lemon Ice	Shenzhen Dispo Technology Co., Ltd.	Not legible (September 25, 2022?)	600	7	Street Vendor	0	0	3	1	0.05	15ml	6500	3	0	0	99	99	99	0	99	99	99	99	99	99	99						0.99	0	0	0	99	99	99	0	99	99	99	99	99	99
CEB8-004	Toha	Rechargeable Type-C Disposable mesh coil	Drink Bar	Peach	Not specified (designed by Toha)	Not specified	600	7	Street Vendor	0	0	3	1	50mg	15ml	6000	3	0	0	99	99	99	0	99	99	99	99	99	99	99						0.99	0	0	0	99	99	99	0	99	99	99	99	99	99
CEB8-005	Toha	Rechargeable Type-C Disposable mesh coil	Drink Bar	Cola Mint	Not specified (designed by Toha)	Not specified	600	7	Street Vendor	0	0	3	1	50mg	15ml	6000	3	0	0	99	99	99	0	99	99	99	99	99	99	99						0.99	0	0	0	99	99	99	0	99	99	99	99	99	99
CEB8-006	Toha	Rechargeable Type-C Disposable mesh coil	Drink Bar	Cantaloupe Milk	Not specified (designed by Toha)	Not specified	600	7	Street Vendor	0	0	3	1	50mg	15ml	6000	3	0	0	99	99	99	0	99	99	99	99	99	99	99						0.99	0	0	0	99	99	99	0	99	99	99	99	99	99
CEB8-007	Toha	Rechargeable Type-C Disposable mesh coil	Drink Bar	Banana Milk Ice	Not specified (designed by Toha)	Not specified	500	7	Street Vendor	0	0	3	1	50mg	15ml	6000	3	0	0	99	99	99	0	99	99	99	99	99	99	99						0.99	0	0	0	99	99	99	0	99	99	99	99	99	99
CEB8-008	Toha	Rechargeable Type-C Disposable mesh coil	Drink Bar	Latte Coffee	Not specified (designed by Toha)	Not specified	500	7	Street Vendor	0	0	3	1	50mg	15ml	6000	3	0	0	99	99	99	0	99	99	99	99	99	99	99						0.99	0	0	0	99	99	99	0	99	99	99	99	99	99
CEB8-009	Toha	Rechargeable Type-C Disposable mesh coil	Drink Bar	Pina Colada	Not specified (designed by Toha)	Not specified	500	7	Street Vendor	0	0	3	1	50mg	15ml	6000	3	0	0	99	99	99	0	99	99	99	99	99	99	99						0.99	0	0	0	99	99	99	0	99	99	99	99	99	99
CEB8-010	Toha	550 mAh 1.0Ω mesh coil Adjustable airflow	Bar	Lemon Mojito	Not specified	Not specified	250	7	Street Vendor	0	0	3	1	0.05	19ml	8000	3	0	0	99	99	99	0	99	99	99	99	99	99	99						0.99	0	0	0	99	99	99	0	99	99	99	99	99	99
CEB8-011	Toha	550 mAh 1.0Ω mesh coil Adjustable airflow	Bar	Mango Milkshake	Not specified	Not specified	250	7	Street Vendor	0	0	3	1	0.05	19ml	8000	3	0	0	99	99	99	0	99	99	99	99	99	99	99						0.99	0	0	0	99	99	99	0	99	99	99	99	99	99
CEB8-013	DOO Bar	Disposable electronic atomizer 650mAh		Watermelon	Shenzhen Dispo Technology Co., Ltd.	Not specified	250	7	Street Vendor	0	0	3	1	0.05	15ml	6500	3	0	0	99	99	99	0	99	99	99	99	99	99	99						0.99	0	0	0	99	99	99	0	99	99	99	99	99	99
CEB8-014	DOO Bar	Disposable electronic atomizer 650mAh		Blueberry Cheescake	Shenzhen Dispo Technology Co., Ltd.	Not specified	250	7	Street Vendor	0	0	3	1	0.05	15ml	6500	3	0	0	99	99	99	0	99	99	99	99	99	99	99						0.99	0	0	0	99	99	99	0	99	99	99	99	99	99
CEB8-015	WASPE	Atomizing rod 350mAh battery 45 minutes to charge 5v charging voltage 700mA charging current	R5 Device Kit		Not specified	Not specified	1990	7	Street Vendor	0	0	2					3	0	0	99	99	99	0	99	99	99	99	99	99	99						0.99	0	0	1	99	0	99	99	99	99	99	99	99	99
CEB8-016	OFRF	Waterproof pod slot 1.2A fast charging, full power in an hour Different core different taste 360 degree airflow adjustent, coil bottom rotating system Black Green	Nexmini		OFRF	Not specified		7	Street Vendor	0	0	2	0				1	0	0	99	99	99	0	99	99	99	99	99	99	99						0.99	0	0	0	99	99	99	0	99	99	99	99	99	99
CEB8-017	Oxva	Airflow control Anti-leaking 900 mAh	Xlim X-Treme Flavor		Shenzhen Future Tech Co., Ltd.	Not specified		7	Street Vendor	0	0	2	0				1	0	0	99	99	99	0	99	99	99	99	99	99	99						0.99	0	0	0	99	99	99	0	99	99	99	99	99	99
CEB8-018	Smok	Mesh coil 1500mAh battery Variable wattage 1W-40W	Nord 2 Kit		Shenzhen IVPS Technology Co., Ltd.	Not specified		7	Street Vendor	0	1	2	0				1	0	0	99	99	99	0	99	99	99	99	99	99	99						0.99	0	0	0	99	99	99	0	99	99	99	99	99	99
CEB8-019	Purge	Pod cartridge system LED Screen Variable wattage control Mesh coil	Ally		Not specified	Not Specified		7	Street Vendor	0	0	2	0				1	0	0	99	99	99	0	99	99	99	99	99	99	99						0.99	0	0	0	99	99	99	0	99	99	99	99	99	99
CEB8-020	Wotofo	Pod mod nexCHIP (fire fast and accurate extremely) Removable 18650 battery, 80w max output power Two separate coils and tips	Manik Pod Mod		Wotofo	Not specified		7	Street Vendor	0	0	2	0				1	0	0	99	99	99	0	99	99	99	99	99	99	99						0.99	0	0	0	99	99	99	0	99	99	99	99	99	99
CEB8-021	iJOy	126W Dual 18650 batteries	Cigpet Capo		Shenzhen Cigpet Technology Co., Ltd.	Not specified		7	Street Vendor	0	0	2					1	0	0	99	99	99	0	99	99	99	99	99	99	99						0.99	0	0	0	99	99	99	0	99	99	99	99	99	99
CEB8-022	NuoYan		V8-120W		Not specified	Not specified		7	Street Vendor	0	0	2	0				1	0	0	99	99	99	0	99	99	99	99	99	99	99						0.99	0	0	0	99	99	99	0	99	99	99	99	99	99
CEB8-023	Laisimo	Temperate control mod Bluetooth 4.0	L1 200W Temperature Control Mod		Not specified	Not specified		7	Street Vendor	0	0	2	0				3
CEB8-027	Juice Junkie		Frozen Overload	Blueberry	Not specified	Not specified		7	Street Vendor	0	1	7	1	3mg	65ml		5																			0.99	0
CEB8-030	Juice Junkie		Frozen Overload	Mango	Not specified	Not specified		7	Street Vendor	0	1	7	1	3mg	65ml		5																			0.99	0
CEB8-032	Juice Junkie		Ice Candy Overload	Extreme Ice	Not specified	Not specified		7	Street Vendor	0	1	7	1	3mg	65ml		5																			0.99	0
CEB8-033	Juice Junkie		Frozen Overload	G	Not specified	Not specified		7	Street Vendor	0	1	7	1	3mg	65ml		5																			0.99	0
CEB8-034	Ube Royale			Ube turon	Not specified	Not specified		7	Street Vendor	0	1	7	1	Not specified	65ml		5																			0.99	0
CEB8-035	Serum			Avocado	Not specified (Delishtribution, distributor/manufacturer?)	Not specified		7	Street Vendor	0	1	7	1	Not specified	50ml		5																			0.99	0
CEB8-036	Ube Royale			Ube Twinkees	Not specified	Not specified		7	Street Vendor	0	1	7	1	Not specified	50ml		5																			0.99	0
CEB8-039	Serum			Blueberry	Not specified (Delishtribution, distributor/manufacturer?)	Not specified		7	Street Vendor	0	1	7	1	Not specified	50ml		5																			0.99	0
CEB8-040	Ube Royale			Ube brazo de mercedes	Not specified	Not specified		7	Street Vendor	0	1	7	1	Not specified	50ml		5																			0.99	0
CEB8-042	Juice Junkie			Purple Ice (Shirota Grapes)	Not specified	Not specified		7	Street Vendor	0	1	7	1	3mg	65ml		5																			0.99	0
CEB8-044	Juice Junkie			Purple Ice (Candy Grapes)	Not specified	Not specified		7	Street Vendor	0	1	7	1	3mg	65ml		5																			0.99	0
CEB8-045	Crazy Cheescake			Ube	Not specified	Not specified		7	Street Vendor	0	1	7	1	High	65ml		5																			0.99	0
CEB8-046	Crazy Cheescake			Blueberry	Not specified	Not specified		7	Street Vendor	0	1	7	1	High	65ml		5																			0.99	0
CEB8-056	Juice Junkie			Purple Ice (Popsicle Grapes)	Not specified	Not specified		7	Street Vendor	0	1	7	1	3mg	65ml		5																			0.99	0
CEB8-061	Snoopy	Vapor Liquid		Ice Mango	Not specified	Not specified		7	Street Vendor	0	1	7	1	Not specified	Not specified		5																			0.99	0
CEB8-062	Snoopy	Vapor Liquid		Blueberry	Not specified	Not specified		7	Street Vendor	0	1	7	1	Not specified	Not specified		5																			0.99	0
CEB8-063	Snoopy	Vapor Liquid		Grapes	Not specified	Not specified		7	Street Vendor	0	1	7	1	Not specified	Not specified		5																			0.99	0
CEB8-064	Bazooka!			Sour Straws Ice	Not specified	Not specified		7	Street Vendor	0	1	7	1	3mg	100ml		5																			0.99	0
CEB8-068	Mega	Drip MNL Gudies?		Mango	Not specified	Not specified		7	Street Vendor	0	1	7	1	Not specified	100ml		5																			0.99	0
CEB8-069	Mega	Drip MNL Gudies?		Grapes	Not specified	Not specified		7	Street Vendor	0	1	7	1	3mg	100ml		5																			0.99	0
CEB8-070	Juice Junkie		Cheesecake Collections	Avocado Cheesecake	Not specified	Not specified		7	Street Vendor	0	1	7	1	3mg	100ml		5																			0.99	0
CEB8-071	Mega	Drip MNL Gudies (?)		Lychee	Not specified	Not specified		7	Street Vendor	0	1	7	1	Not specified	100ml		5																			0.99	0
CEB8-072	Juice Junkie		Cheesecake Collections	Mango Cheesecake	Not specified	Not specified		7	Street Vendor	0	1	7	1	3mg	100ml		5																			0.99	0
CEB8-074	Puff Man			Special Halo-halo	Not specified	Not specified		7	Street Vendor	0	1	7	1	Not specified	100ml		5																			0.99	0
CEB8-077	Beast Master		Bubbah	Grapes bubblegum	Not specified	Not specified		7	Street Vendor	0	1	7	1	3mg	100ml		5																			0.99	0
CEB8-078	Beast Master		Bubbah	Cherry bubblegum	Not specified	Not specified		7	Street Vendor	0	1	7	1	3mg	100ml		5																			0.99	0
CEB8-079	Beast Master		Bubbah	Blueberry bubblegum	Not specified	Not specified		7	Street Vendor	0	1	7	1	3mg	100ml		5																			0.99	0
CEB8-080	Juice Junkie		Coffee Craft	Choco (Choco Macchiato)	Not specified	Not specified		7	Street Vendor	0	1	7	1	Not specified	100ml		5																			0.99	0
CEB8-081	Juice Junkie		Coffee Craft	Mocha (Mocha Latte)	Not specified	Not specified	500	7	Street Vendor	0	1	7	1	Not specified	100ml		5																			0.99	0
CEB8-082	Dr. Clouds	From the makers of Dr Juice		Pastillas supreme	Not specified	Not specified	500	7	Street Vendor	0	1	7	1	Low	100ml		5																			0.99	0
CEB8-083	Dr. Clouds	From the makers of Dr Juice		Blueberry Cheesecake	Not specified	Not specified	500	7	Street Vendor	0	1	7	1	Low	100ml		5																			0.99	0
CEB8-084	Espesyal Vapors	Puting Usok Vape Shop		Almond RY4	Not specified	Not specified	500	7	Street Vendor	0	1	7	1	Not specified	100ml		5																			0.99	0
CEB8-085	Mad Master		Mass of Haze	Extreme RY4	Not specified	Not specified		7	Street Vendor	0	1	7	1	Not specified	Not specified		5																			0.99	0
CEB8-087	Beast Master		Cool Treats	Raspberry	Not specified	Not specified		7	Street Vendor	0	1	7	1	Not specified	100ml		5																			0.99	0
CEB8-088	Beast Master		Cool Treats	Blueberry	Not specified	Not specified		7	Street Vendor	0	1	7	1	Not specified	100ml		5																			0.99	0
CEB8-089	Beast Master		Super Nammi	Vinber	Not specified	Not specified		7	Street Vendor	0	1	7	1	Not specified	100ml		5																			0.99	0
CEB8-090	Beast Master		Yakult Series	Melon	Not specified	Not specified		7	Street Vendor	0	1	7	1	Not specified	100ml		5																			0.99	0
CEB8-091	Beast Master		Cool Treats	Grapes	Not specified	Not specified	500	7	Street Vendor	0	1	7	1	Not specified	100ml		5																			0.99	0
CEB8-092	Beast Master		Super Nammi	Melona	Not specified	Not specified	200	7	Street Vendor	0	1	7	1	Not specified	100ml		5																			0.99	0
CEB8-093	Beast Master		UnliCakes	Blueberry Cheesecake	Not specified	Not specified	#REF!	7	Street Vendor	0	1	7	1	Not specified	100ml		5																			0.99	0
QEB10-011	Wismec	Honeycomb Resin	Luxotic Bf BOX		Wismec	Not Specified	#REF!	32	Mall Kiosk	0	0	2	0				1	0	0	99	99	99	0	99	99	99	99	99	99	99						0.99	0	0	99	99	99	99	0	99	99	99	99	99	99
QEB10-012	S Pro	Aurora Multicolor running light All day battery Type-c fast charging Switchable power mode 3 seconds auto sleep	SP2S II Series		Yousi Technology Co., Ltd.		#REF!	32	Mall Kiosk			2	0				1	0	0	99	99	99	0	99	99	99	99	99	99	99						0.99	0	0	0	99	99	99	0	99	99	99	99	99	99
QEB2-001	MOK		FWRD Swank Pink		Shenzhen Smoore Technology Limited		#REF!	20	Mall Kiosk	0	1	5	0				1	0	0	99	99	99	0	99	99	99	99	99	99	99						0.99	0	0	0	99	99	99	0	99	99	99	99	99	99
QEB2-011	Yooz	Eco-friendly disposable	EX3000	Sour apple	Bengbu Qiwu Electronics Technology Co., Ltd. Designed by Amyooz (HK) Limited	2022-09-29	#REF!	22	Mall Kiosk	0	1	3	1	30mg/g	7ml	3000	1	0	1	1	0	0	99	1	2	0	1	1	0	1	4	4	3.8	12.8	4.1	1	0.289634	0	1	1	0	0	99	1	2	0	1	1	0
QEB2-012	Yooz	Eco-friendly disposable	EX3000	Red bull sorbet	Bengbu Qiwu Electronics Technology Co., Ltd. Designed by Amyooz (HK) Limited	2022-09-24	#REF!	22	Mall Kiosk	0	1	3	1	30 mg	7 ml	3000	1	0	1	1	0	0	99	1	2	0	1	1	0	1	4	4	3.7	12.8	4.1	1	0.282012	0	1	1	0	0	99	1	2	0	1	1	0
QEB2-014	Yooz	Device	Yooz Mini		AMYOOZ (HK) Limited	2023-04-28	#REF!	22	Mall Kiosk	0	1	2	0				1	0	0	99	99	99	0	99	99	99	99	99	99	99						0.99	0	0	0	99	99	99	0	99	99	99	99	99	99
QEB3-007	IQOS	Heat control technology, Device	Originals One		Philip Morris Products S.A.	Not Specified	#REF!	28	Supermarket	0	1	5	0				1	0	0	99	99	99	0	99	99	99	99	99	99	99						0.99	0	0	0	99	99	99	0	99	99	99	99	99	99
QEB3-008	Iqos	RoundHeat Tobacco System	Bonds		Philip Morris Products S.A.	Not Specified	#REF!	29	Mall Kiosk	0	1	5	0				1	0	0	99	99	99	0	99	99	99	99	99	99	99						0.99	0	0	0	99	99	99	0	99	99	99	99	99	99
QEB3-009	X Nevoks	40W SPL10 Coil Adjustable airflow	Feelin X Ocean Blue		Shenzhen Nevoks Technology Co., Ltd.		#REF!	30	Mall Kiosk	0	0	2	0		5ml		1	0	0	99	99	99	0	99	99	99	99	99	99							0.99	0	0	0	99	99	99	0	99	99	99	99	99	99
QEB3-010	X Nevoks	30W max power 1000mAh 3 level voltage Adjustable airflow Type-c charging	Feelin A1		Shenzhen Nevoks Technology Co., Ltd.	Not specified	#REF!	30	Mall Kiosk	0	1	2	0		3ml		1	0	0	99	99	99	0	99	99	99	99	99	99	99						0.99	0	0	0	99	99	99	0	99	99	99	99	99	99
QEB5-005	Gabriel	Light disposable kits	DE8000	Watermelon Candy	Shenzhen Uwell Technology Co., Ltd.		#REF!	18	Street Vendor	0	1	3	1	5% salt nicotine	5 ml		3																			0.99	0
QEB5-007	Lomo	Disposable	Lomo Lux	Kiwi Guava	Shenzhen Goldwin Technology Co., Ltd.	2022-07-05	#REF!	19	Market Stall	0	0	3	1	50mg/ml	10ml	4000	1	0	1	1	0	0	99	1	2	0	1	0	0	1	4.3	4.3	2.6	13.3	2.7	1	0.311334	0	1	1	0	0	99	1	2	0	1	1	0
QEB8-001	Oxva	Airflow Anti-leaking 900mAh	Xlim SE PH Limited Edition Bonus Kit Gradient Pink		Shenzhen Futures Tech Co., Ltd.	Not specified	#REF!	24	Mall Kiosk	0	0	2	0		2.0ml	Not specified	1	0	0	99	99	99	0	99	99	99	99	99	99	99						0.99	0	0	0	99	99	99	0	99	99	99	99	99	99
QEB8-002	Aladdin Pro	650 mAh Adjustable airflow Mesh coil	Enjoy	Sirap Bandung	Not specified Distributed by Aladdin Pro		#REF!	24	Mall Kiosk	0	0	3	0			9000	1	0	0	99	99	99	0	99	99	99	99	99	99	99						0.99	0	0	0	99	99	99	0	99	99	99	99	99	99
[truncated: 207 more columns]

## Sheet: Sam Data Sheet
311	1.01303																	SQUARE OR RECTANGULAR
307	GENERAL INFORMATION																																					BACK OF PACK
CODE	Name of Brand	Short Description	Brand descriptor (e.g. 'light' or 'silver')	Flavor descriptor	Manufacturer	Manufacturing Date	Price	Vendor ID*	Type of Store	Are there fiscal markings on the pack?	Is the packaging child-resistant or tamper-resistant?	Type of product	Contains Nicotine	Nicotine Level	E-liquid capacity/content	Puffs	Shape of Packaging	A1a. Does the front of the pack have beveled or round edges?	A2. Is the health warning located on the principal display area of the FRONT panel of the pack?	Is the health warning part of the packaging and not only a sticker?	Is the front health warning the prescribed DOH-template?	Is the health warning in printed in full color?	A3. Warning content (front_warn_content)	Is the GHW in contrast with typography, layout, and color of package and labels	A4. What is the primary language of the front health warning label?	A5. Does the health warning label text content match EXACTLY the same language text in the Appendix document?	A6. Does the health warning label have a border or frame?	A7. Is the health warning positioned at the bottom edge of the package?	A8. Is the front warning obstructed by anything (e.g., tax stamp)?	Is the health warning in clearly legible type?	A9. Enter the height (cm) of the pictogram label.	A10. Enter the height (cm) of the health warning text box	A11. Enter the width (cm) of the health warning label	A12. Enter the height (cm) of the front principal display area of the pack on which the warning appears.	A13. Enter the width (cm) of the front principal display area of the pack on which the warning appears.	Percentage of the GHW area occupied by textual warning	A14. Percentage of the panel covered by warning (front_warn_percent)	B1. Does the back of the pack have beveled or round edges?	B2. Is the health warning located on the principal display area of the BACK panel of the pack?	Is the health warning part of the packaging and not only a sticker?	Is the back health warning the prescribed DOH-template?	Is the health warning printed in full color?	B3. Warning content (back_warn_content)	Is the GHW in contrast with typography, layout, and color of package and labels	B4. What is the primary language of the back health warning label?	B5. Does the health warning label text content match EXACTLY the same language text in the Appendix document?	B6. Does the health warning label have a border or frame?	B7. Is the health warning positioned at the bottom edge of the package?	B8. Is the warning obstructed by anything (e.g., tax stamp)?
	as is	as is	as is	as is	as is		as is	as is	1 = 1 2 = 2 3 = 3 4 = 4 5 = Supermarket 6 = Department Store 99 =								1 = Square or Rectangular 2 = Double or Promotional 3 = Wide Packaging 4 = Round or Disc-Type Packaging 5 = Juice or Refill Bottle						(1) 1A - Eye Irritation red (2) 1B - Pneumonia (3) 1C - Toxic Chemicals (4) 1D - Chemicals that may cause cancer (5) 1E - Eye Irritation pink (6) 1F - Secondhand emissions pregnant (7) 1G - Asthma attacks (8) 1H - Lung Injury (9) 1I - Acute nicotine poisoning (10) 1J - Throat irritation (11) 1K - Secondhand emission coughing (12) 1L - Explosion injury (13) 2A - Eye Irritation (14) 2B - Pneumonia …
#REF!	Aerogin	Disposable Mesh coil technology Air flow control USB C charging		Granny's Fave	Shenzhen Galaxy Fenghua Technology Co., Ltd.		#REF!	#REF!	4	0	1	3	1	5mg	10 ml	8000	1	0	1	1	0	1	99	1	2	1	0	1	0	1	5.2	0.9	4.4	10.9	4.4	0.173077	0.477064	0	1	1	0	1	99	1	1	1	0	1	0
#REF!	Aerogin	Disposable Mesh coil technology Air flow control USB C charging		Royal Freeze	Shenzhen Galaxy Fenghua Technology Co., Ltd.		#REF!	#REF!	4	0	1	3	1	5 mg	10 ml	8000	1	0	1	1	0	1	99	1	2	1	0	1	0		5.2	0.9	4.4	10.9	4.4	0.173077	0.477064	0	1	1	0	1	99	1	1	1	0	1	0
#REF!	Aerogin x CiNDY	Disposable		BBall	Shenzhen Genome Flavour Technology Co., Ltd.		#REF!	#REF!	4	0	1	3	1	5mg	10 ml	5500	1	0	1	1	0	1	99	1	2	1	1	1	0	1	4.1	1	5	9	5	0.243902	0.455556	0	1	1	0	1	99	1	1	1	0	1	0
#REF!	Aerogin x Joozelab	USB C charging Mesh coil technology		Venus Fantasy	Shenzhen Genome Flavour Technology Co., Ltd.	NA	#REF!	#REF!	4	0	0	3	1	5mg freebase nicotine	10ml	5500	1	0	1	1	0	1	99	0	2	1	0	1	0	1	4	1.1	5.1	8.9	5.1	0.275	0.449438	0	1	1	0	1	99	0	3	1	0	1	0
#REF!	Aerogin x Viscosity	Collaboration Mesh coil technology USB-C Charging Diposable Device		SK Sangria (Kiwi Strawberry)	Shenzhen Galaxy Fenghua Technology		#REF!	#REF!	4			3	1	5mg	10 ml	5500	1	0	1	1	1	1	7	1	2	1	0	1	0		4	0.6	5	9	5	0.15	0.444444	0	1	1	1	1	7	1	1	1	0	1	0
QEB8-002	Aladdin Pro	650 mAh Adjustable airflow Mesh coil	Enjoy	Sirap Bandung	Not specified Distributed by Aladdin Pro		#REF!	#REF!	4			3	0			9000	1	0	0	99		99	0	99	99	99	99	99	99	99						0.99	0	0	0	99		99	0	99	99	99	99	99	99
QEB6-001	Andy's Blend		Classic Nic Edition	W Ice	Creamy Creations	2023-04-15	#REF!	#REF!	4	0	0	7	1	25mg	30ml		1	0	1	1	0	1	99	1	1	1	0	1	0	1	6.8	1.2	2.7	13	2.7	0.176471	0.523077	0	1	1	0	1	99	0	2	1	0	1	0
QEB6-002	Andy's Blend		Classic Nic Edition	SL	Creamy Creations	2023-04-15	#REF!	#REF!	4	0	0	7	1	25mg	30ml		1	0	1	1	0	1	99	1	1	1	0	1	0	1	6.8	1.5	2.6	13	2.7	0.220588	0.503704	0	1	1	0	1	99	1	2	1	0	1	0
QEB6-003	Andy's Blend		Classic Nic Edition	MB	Creamy Creations	2023-04-15	#REF!	#REF!	4	0	0	7	1	25mg	30ml		1	0	1	1	0	1	99	1	1	1	0	1	0	1	6.7	1.2	2.6	13	2.7	0.179104	0.496296	0	1	1	0	1	99	1	2	1	0	1	0
#REF!	Artery		iMVP 8000	GLC (Grapefruit Lime Cocktail)	Shenzhen EHPRO Technology Co., Ltd.	2023-04-26	#REF!	#REF!	4	0	0	3	1	30mg freebase nicotine	10ml	8000	1	0	1	1	0	1	99	0	2	0	0	1	0	1	5.3	1.8	5.7	10.7	5.7	0.339623	0.495327	0	1	1	0	1	99	0	3	0	0	1	0
#REF!	Artery		iMVP 8000	TIC (Taro Ice Cream)	Shenzhen EHPRO Technology Co., Ltd.	2023-04-26	#REF!	#REF!	4	0	0	3	1	30mg freebase nicotine	10ml	8000	1	0	1	1	0	1	99	0	2	0	0	1	0	1	5.4	1.8	5.7	10.7	5.7	0.333333	0.504673	0	1	1	0	1	99	0	3	0	0	1	0
#REF!	Artery		iMVP 8000	SS (Summer Sparkle)	Shenzhen EHPRO Technology Co., Ltd.	2023-04-26	#REF!	#REF!	4	0	0	3	1	30mg freebase nicotine	10ml	8000	1	0	1	1	0	1	99	0	2	0	0	1	0	1	5.4	1.8	5.7	10.7	5.7	0.333333	0.504673	0	1	1	0	1	99	0	3	0	0	1	0
#REF!	Artery		iMVP 8000	MCM (Mocha Cookie Milkshake)	Shenzhen EHPRO Technology Co., Ltd.	2023-04-26	#REF!	#REF!	4	0	0	3	1	30mg freebase nicotine	10ml	8000	1	0	1	1	0	1	99	0	2	0	0	1	0	1	5.3	1.9	5.7	10.7	5.7	0.358491	0.495327	0	1	1	0	1	99	0	3	0	0	1	0
QEB2-002	Boss		Titanium	CADOAVO	None specified (supplier: Shenzhen Lycking Technology Co., Ltd., distributed by 2229 Non specialized Wholesale Trading)		#REF!	#REF!	4	0	1	3	1	30 mg/ml freebase	20ml	9000	1	0	1	1	1	1	10	1	2	1	0	1	0	1	5.6	0.5	3.4	13.6	3.4	0.0892857	0.411765	0	1	1	1	1	10	1	1	1	0	1	0
QEB2-003	Boss	650mah (rechargeable) Type c	Titanium	Soft and Chewy	None specified (supplier: Shenzhen Lycking Technology Co., Ltd., distributed by 2229 Non specialized Wholesale Trading)		#REF!	#REF!	4	0	1	3	1	30mg/ml freebase nicotine	20ml	9000	1	0	1	1	1	1	4	1	2	1	0	1	0	1	5.6	0.5	3.4	13.5	3.4	0.0892857	0.414815	0	1	1	1	1	4	1	1	1	0	1	0
#REF!	Chillax	Disposable 500mAh rechargeable battery 5000 max service time	Chillax Go	Greek Freak	Denkat Trading Corp.	2023-03-29	#REF!	#REF!	4	0	0	3	1	30mg/ml free base nicotine	10 ml	5000	1	0	1	1	0	1	99	1	3	1	0	1	0	1	5.5	1	4.8	11.1	4.9	0.181818	0.485383	0	1	1	0	1	99	0	2	1	0	1	0
DEB7-005	Chillax	Disposable 500mAh rechargeable battery 5000 max service time	Chillax Go	Shirota	Denkat Trading Corp.		#REF!	#REF!	4	0	1	3	1	30mg/ml free base nicotine	10 ml	5000	1	0	1	1	0	1	99	0	3	1	0	1	0	1	5.5	1	4.8	11.2	4.8	0.181818	0.491071	0	1	1	0	1	99	0	2	1	0	1	0
#REF!	Chillax	Disposable device 1 battery 1 cartridge	Chillax Go	Jungle Fusion	Denkat Trading Corp.	March 29, 2023 (does not specify if this is the manufacturing date or expiry date)	#REF!	#REF!	4	0	0	3	1	30mg/ml free base nicotine	10 ml	5000	1	0	1	1	0	1	99	1	3	1	0	1	0	1	5.5	1	4.8	11.2	4.9	0.181818	0.48105	0	1	1	0	1	99	1	2	1	0	1	0
#REF!	Chillax	Disposable 500mAh rechargeable battery 5000 max service time	Chillax Go	Brown Mistro	Denkat Trading Corp.		#REF!	#REF!	4	0	1	3	1	30mg/ml free base nicotine	10 ml	5000	1	0	1	1	0	1	99	0	3	1	0	1	0	1	5.5	1	4.8	11.2	4.9	0.181818	0.48105	0	1	1	0	1	99	0	2	1	0	1	0
#REF!	Chillax	Disposable 500mAh rechargeable battery 5000 max service time	Chillax GO	Frigid Spore	Denkat Trading Corp.		#REF!	#REF!	4	0	0	3	1	30 mg/ml free base nicotine	10 ml	5000	1	0	1	1	0	1	99	1	3	1	0	1	0		5.4	0.9	4.8	11.1	4.9	0.166667	0.476558	0	1	1	0	1	99	1	2	1	0	1	0
#REF!	Chillax	Disposable device cartridge	Chillax GO	Jungle Fusion	Denkat Trading Corp.	April 12, 2023 (not specified if this is expiry or manufaturing date)	#REF!	#REF!	4	0	0	1	1	30mg/ml free base nicotine	10ml	5000	1	0	1	1	0	1	99	1	3	1	0	1	0	0	3.4	0.8	4.8	6.8	4.8	0.235294	0.5	0	1	1	0	1	99	1	2	1	0	1	1
#REF!	Chillax	Disposable device cartridge	Chillax GO	Shirota	Denkat Trading Corp.	April 12, 2023 (not specified if this is expiry or manufaturing date)	#REF!	#REF!	4	0	0	1	1	30mg/ml free base nicotine	10ml	5000	1	0	1	1	0	1	99	0	3	1	0	1	0	0	3.4	0.8	4.7	6.7	4.8	0.235294	0.496891	0	1	1	0	1	99	0	2	1	0	1	1
#REF!	Chillax	500mAh rechargeable battery 8000max service time Disposable	Chillax Neo	Ruby Crisp	Denkat Trading Corp.	March 20, 2023 (does not specify if this is the manufacturing date or expiry date)	#REF!	#REF!	4	0	0	3	1	30mg/ml freebase nicotine	10ml	8000	1	0	1	1	0	1	99	1	3	1	0	1	0	0	4.9	1	5.2	9.9	5.2	0.204082	0.494949	0	1	1	0	1	99	1	2	1	0	1	0
QEB6-004	Chillx	Device Rechargeable Type-c recharge 500 mAh 1.2Ω mesh coil	Flex Device	Purple	Shenzhen YXC Technology Limited	2022-11-14	#REF!	#REF!	4	0	1	2	0		2ml		1	0	1	1	1	1	1	1	2	1	0	1	0	1	5.7	0.9	6.5	11.5	6.5	0.157895	0.495652	0	1	1	1	1	1	1	2	1	0	1	0
QEB6-005	Chillx	Pod Mesh coil	Fleek Pod	GinPom	Shenzhen YXC Technology Limited		#REF!	#REF!	4	0	1	1	1	0.03	2ml	400 puffs	1	0	1	1	1	1	7	1	2	1	0	1	0	1	4	0.6	2	8	2	0.15	0.5	0	1	1	1	1	7	1	2	1	0	1	0
QEB6-006	Chillx	Pod Mesh coil	Fleek Pod	Virginia Tobacco	Shenzhen YXC Technology Limited	2022-11-13	#REF!	#REF!	4	0	1	1	1	0.03	2ml	Not specified	1	0	1	1	1	1	7	1	2	1	0	1	0	1	4	0.6	2	8	2	0.15	0.5	0	1	1	1	1	7	1	2	1	0	1	0
QEB6-007	Chillx	Pod Mesh coil	Fleek Pod	Luscious Green (Avocado Milk)	Shenzhen YXC Technology Limited	2022-11-11	#REF!	#REF!	4	0	1	1	1	0.03	2ml	Not specified	1	0	1	1	1	1	7	1	2	1	0	1	0	1	4	0.6	2	7.9	2	0.15	0.506329	0	1	1	1	1	7	1	2	1	0	1	0
#REF!	Chilx			Tobacco	Not specified (only provided manufacturer address)	2022-07-05	#REF!	#REF!	4	0	1	3	1	0.03	4ml	1600	1	0	1	1	1	1	10	1	2	1	0	1	0	1	6.2	0.8	2.8	12.3	2.8	0.129032	0.504065	0	1	1	1	1	10	1	2	1	0	1	0
#REF!	Chilx	550 mAh		Tobacco	Not specified (only provided manufacturer address)	2022-07-07	#REF!	#REF!	4	0	1	3	1	0.02	2ml	800	1	0	1	1	1	1	13	1	2	1	0	1	0	1	6.2	0.9	2.8	12.4	2.8	0.145161	0.5	0	1	1	1	1	13	1	2	1	0	1	0
QEB12-007	Cholo's Blend	Disposable pod Mesh coil Rechargeable type c Airflow control 800mah battery		SIC	Cholo's Vape Juice Manufacturing		#REF!	#REF!	4			3	1	3 mg		9000	1	0	1	0		1	99	1	1	1	0	1	0		5.9	0.7	4.5	12	4.5	0.118644	0.491667	0	1	0		1	99	1	2	1	0	1	0
QEB12-008	Cholo's Blend	Disposable pod Mesh coil Rechargeable type c Airflow control 800mah battery		SK	Cholo's Vape Juice Manufacturing		#REF!	#REF!	4	0	1	3	1	3mg		9000	1	0	1	0	0	1	99	1	1	1	0	1	0	1	5.9	0.7	4.5	12	4.5	0.118644	0.491667	0	1	0	0	1	99	1	2	1	0	1	0
QEB12-009	Cholo's Blend	Disposable pod Mesh coil Rechargeable type c Airflow control 800mah battery		BCI	Cholo's Vape Juice Manufacturing		#REF!	#REF!	4	0	1	3	1	3mg		9000	1	0	1	0	0	1	99	1	1	1	0	1	0	1	5.9	0.7	6.6	12	6.6	0.118644	0.491667	0	1	0	0	1	99	1	2	1	0	1	0
QEB5-006	Elfbar	Disposable E-liquid and battery indicator Long-last flavor taste	Pi9000	Sour Black	Imirable (Shenzhen) Technology Co., Ltd.		#REF!	#REF!	6	0	1	3	99			9000	1	0	1	1	0	1	99	1	3	1	0	1	0	1	4.8	1.1	6	9.5	6	0.229167	0.505263	0	1	1	0	1	99	1	2	1	0	1	0
QEB3-012	Espesyal x Gotek	Collaboration Pre-filled cart Box of 1		Burly	VIP Bros		#REF!	#REF!	4			1	1	20 mg	5 ml		1	0	1	1		1	99	1	1	1	0	1	0		4	0.6	2.8	8	2.8	0.15	0.5	0	1	1		1	99	1	2	1	0	1	0
QEB10-001	Fipo	Silver	E11even edition		United Castle International Co., Ltd.		#REF!	#REF!	4			2	0				1	0	1	1	1	1	6	1	2	1	0	1	0		6.3	0.8	6.2	12.7	6.2	0.126984	0.496063	0	1	1	1	1	6	1	1	1	0	1	0
QEB10-002	Fipo	2 pods	E11even edition	Hot Tropic	United Castle International Co., Ltd.	2021-12-26	#REF!	#REF!	4	0	1	1	1	0.03	1.8ml each pod	Not specified	1	0	1	1	1	1	6	1	2	1	0	1	0	1	3	0.4	6.1	6.2	6.1	0.133333	0.483871	0	1	1	1	1	6	1	1	1	0	1	0
QEB10-003	Fipo	2 pods	E11even edition	Original Menthol	United Castle International Co., Ltd.	2022-10-01	#REF!	#REF!	4	0	1	1	1	0.03	1.8ml each pod	Not specified	1	0	1	1	1	1	11	1	2	1	0	1	0	1	3	0.4	6.1	6.2	6.1	0.133333	0.483871	0	1	1	1	1	11	1	1	1	0	1	0
QEB10-004	Fipo	2 pods	E11even edition	T for Tangy	United Castle International Co., Ltd.	2022-01-03	#REF!	#REF!	4	0	1	1	1	0.03	1.8ml each pod	Not specified	1	0	1	1	1	1	4	1	2	1	0	1	0	1	3	0.4	6.1	6.2	6.1	0.133333	0.483871	0	1	1	1	1	4	1	1	1	0	1	0
AEB1-003	Flava / Geekbar	Collaboration, disposable, mesh coil		Luscious Violet (Luscious grapes upon Internet check)	Flava Corporation		#REF!	#REF!	1			3	1	30 mg classic nicotine	10 ml	10000	1	0	1	1		1	99	1	3	1	0	1	0		6	1.1	5.5	11.9	5.5	0.183333	0.504202	0	1	1		1	99	1	2	1	0	1	0
AEB1-002	Flava / Geekbar	Collaboration, disposable, mesh coil		Black Ice	Flava Corporation		#REF!	#REF!	1	0	1	3	1	30mg classic nicotine	10 ml	10000	1	0	1	1	1	1	99	1	3	1	0	1	0	1	6	1.3	5.5	11.9	5.5	0.216667	0.504202	0	1	1	1	1	99	1	2	1	0	1	0
#REF!	Flava x Hyperbar	Collaboration Disposable		Bluebomb	Flava Corporation	NA				0	0	3	1	30mg/ml classic nicotine	10ml	10000	1	0	1	1	0	1	99	1	3	1	0	1	0	1	5.5	1.6	4	11.3	4	0.290909	0.486726	0	1	1	0	1	99	1	2	1	0	1	0
#REF!	Flava x Hyperbar	Collaboration Disposable		Black Fusion	Flava Corporation	NA	#REF!	#REF!	4	0	0	3	1	30mg/ml classic nicotine	10ml	10000	1	0	1	1	0	1	99	1	3	1	0	1	0	1	5.5	2.3	4	11.2	4	0.418182	0.491071	0	1	1	0	1	99	1	2	1	0	1	0
QEB4-001	Geek Bar	Disposable	Aegis 8000	Root Sparkle	ZCrew International Inc.		#REF!	#REF!	1			3	1	3 mg freebase nicotine	10 ml	8000	1	0	1	1	0	1	99	0	1	0	0	1	0	1	6	1.3	5.5	12	5.5	0.216667	0.5	0	1	1	0	1	99	0	2	0	0	1	0
QEB4-002	Geek Bar	Disposable	Aegis 8000	Browned Top	ZCrew International Inc.		#REF!	#REF!	1	0	1	3	1	3 mg freebase nicotine	10 ml	8000	1	0	1	1	0	1	99	1	1	0	0	1	0	1	6	1.5	5.5	12	5.5	0.25	0.5	0	1	1	0	1	99	1	2	0	0	1	0
QEB3-013	Gotek			Emperor	VIP Bros		#REF!	#REF!	4			1	1	20 mg	5 ml		1	0	1	1		1	99	1	1	1	0	1	0		4	0.8	2.8	8	2.8	0.2	0.5	0	1	1		1	99	1	2	1	0	1	0
QEB3-011	Gotek X		Transluscent Pink		Shenzhen Eigate Technology Co., Ltd.		#REF!	#REF!	4			2	0				1	0	1	1		1	14	0	2	1	0	1	0		4.3	0.8	6.2	11.2	6.2	0.186047	0.383929	0	1	1		1	14	1	2	1	0	1	0
#REF!	iJOy	126W Dual 18650 batteries	Cigpet Capo		Shenzhen Cigpet Technology Co., Ltd.	Not specified	#REF!	#REF!	1	0	0	2					1	0	0	99	99	99	0	99	99	99	99	99	99	99						0.99	0	0	0	99	99	99	0	99	99	99	99	99	99
#REF!	Instabar	Disposable	Jar	Dreamy Swirl	Denkat Trading Corp.	2023-03-14	#REF!	#REF!	4	0	0	3	1	30mg/ml freebase nicotine	10ml	5000	1	0	1	1	0	1	99	0	3	1	0	1	0	1	5.3	1.7	6	10.5	6	0.320755	0.504762	0	1	1	0	1	99	0	2	1	0	1	0
#REF!	Instabar	Disposable	Jar	Blue Moon	Denkat Trading Corp.		#REF!	#REF!	4	0	1	3	1	30mg/ml freebase nicotine	10ml	5000	1	0	1	1	0	1	99	0	3	1	0	1	0	1	5.2	1.6	6	10.4	6	0.307692	0.5	0	1	1	0	1	99	1	2	1	0	1	0
AEB1-010	Instabar	Disposable	Jar edition	Red Summer	Denkat Trading Corp.		#REF!	#REF!	1	0	1	3	1	30mg/ml	10ml	5000	1	0	1	1	1	1	99	1	3	1	0	1	0	1	5.2	1.6	6	10.4	6.1	0.307692	0.491803	0	1	1	0	1	99	1	2	1	0	1	0
AEB1-009	Instabar	Disposable	Jar edition	Mr. Yellow	Denkat Trading Corp.		#REF!	#REF!	1			3	1	30 mg/ml	10 ml	5000	1	0	1	1		1	99	1	3	1	0	1	0		5.2	1.7	6	10.5	6.1	0.326923	0.487119	0	1	1		1	99	1	2	1	0	1	0
QEB12-001	IQ	Disposable Rechargeable 500 mAh capacity	Infinity Series	Saucy Boy	Milson Tech.	2023-08-01	#REF!	#REF!	4	0	1	3	1	10mgfreebase nicotine	10ml	10000	1	0	1	1	0	1	99	0	1	1	0	1	0	1	7	1.1	2.8	14	2.8	0.157143	0.5	0	1	1	0	1	99	0	2	1	0	1	0
QEB12-002	IQ	Disposable Rechargeable 500 mAh capacity	Infinity Series	Island Breezee	Milson Tech.	2023-08-01	#REF!	#REF!	4	0	1	3	1	10mg freebase nicotine	10ml	10000	1	0	1	1	0	1	99	0	1	1	0	1	0	1	7	1.1	2.9	14	2.9	0.157143	0.5	0	1	1	0	1	99	0	2	1	0	1	0
QEB12-003	IQ	Disposable Rechargeable 500 mAh capacity	Infinity Series	Tangy Purple	Milson Tech.	2023-08-01	#REF!	#REF!	4	0	0	3	1	10mg freebase nicotine	10ml	10000	1	0	1	1	0	1	99	0	1	1	0	1	0	1	7	1.1	2.9	14	2.9	0.157143	0.5	0	1	1	0	1	99	0	2	1	0	1	0
#REF!	JUUL	2 JUUL pods		Menthol	Not specified (Designed by JUUL Labs Inc., imported & distributed by Better For You Corporation)	Not specified	#REF!	#REF!	5	0	1	1	1	0.05	~0.7ml each		1	0	1	99	0	99	99	99	99	99	99	99	99	99						0.99	0	0	1	99	0	99	99	99	99	99	99	99	99
#REF!	JUUL	2 JUUL pods		Virginia Tobacco	Not specified (Designed by JUUL Labs Inc., imported & distributed by Better For You Corporation)	Not specified	#REF!	#REF!	5	0	1	1	1	0.03	~0.7ml each		1	0	1	99	0	99	99	99	99	99	99	99	99	99						0.99	0	0	1	99	0	99	99	99	99	99	99	99	99
#REF!	JUUL	2 JUUL pods		Virginia Tobacco	Not specified (Designed by JUUL Labs Inc., imported & distributed by Better For You Corporation)	Not specified	#REF!	#REF!	5	0	1	1	1	0.05	~0.7ml each		1	0	1	99	0	99	99	99	99	99	99	99	99	99						0.99	0	0	1	99	0	99	99	99	99	99	99	99	99
#REF!	JUUL	Device		Not specified	Not specified (Designed by JUUL Labs Inc., imported & distributed by Better For You Corporation)	Not specified	#REF!	#REF!	5	0	1	2					1	0	1	99	0	99	99	99	99	99	99	99	99	99						0.99	0	0	1	99	0	99	99	99	99	99	99	99	99
QEB5-007	Lomo	Rechargeable battery	Lomo Lux	Kiwi Guava	Shenzhen Goldwin Technologu Co., Ltd.	2022-07-05	#REF!	#REF!	6	0	1	3	1	50mg/ml	10ml	4000	1	0	0	99	99	99	99	99	99	99	99	99	99	99						0.99	0	0	0	99	99	99	99	99	99	99	99	99	99
#REF!	Lost Vape x Viscocity	Disposable vape Mesh coil technology Air flow control Type C charging	LXV	YASSI	Two specified: Manufactured by: Shenzhen Genome Flavour Technology Co., Ltd. Manufactured and designed by: Shenzhen Lost Vape Technology Ltd.		#REF!	#REF!	4	0	1	3	1	5mg	10ml	7500	1	0	1	1	1	1	7	1	2	1	0	1	0	1	5.1	0.8	6	11	6	0.156863	0.463636	0	1	1	1	1	7	1	1	1	0	1	1
#REF!	Lost Vape x Viscocity	Disposable vape Mesh coil technology Air flow control Type C charging	LXV	Pink OG	Two specified: Manufactured by: Shenzhen Genome Flavour Technology Co., Ltd. Manufactured and designed by: Shenzhen Lost Vape Technology Ltd.		#REF!	#REF!	4	0	1	3	1	5mg	10ml	7500	1	0	1	1	1	1	7	1	2	1	0	1	0	1	5.1	0.8	6	10.9	6	0.156863	0.46789	0	1	1	1	1	7	1	1	1	0	1	1
#REF!	Manik	Pod mod nexCHIP (fire fast and accurate extremely) Removable 18650 battery, 80w max output power Two separate coils and tips			Wotofo	Not specified	#REF!	#REF!	1	0	0	2					1	0	0	99	99	99	0	99	99	99	99	99	99	99						0.99	0	0	0	99	99	99	0	99	99	99	99	99	99
QEB10-009	Mo Flavors	Powered by Aeorgin Disposable Mesh coil	Flexx	Richman's Tobacco	Shenzhen Galaxy Fenghua Technology Co., Ltd.		#REF!	#REF!	4			3	1	30 mg classic nicotine	10 ml	5500	1	0	1	1		1	99	1	2	1	0	1	0		4.2	1	5	9	5	0.238095	0.466667	0	1	1		1	99	1	1	1	0	1	0
QEB2-008	Moon Vape	Disposable Mesh coil		Ribena	Not specified (supplier: Boss Technology Co. Ltd., imported by: SP Technology Philippines)	2023-03-28	#REF!	#REF!	4	0	1	3	1	12mg/ml freebase nicotine	12ml	8000	1	0	1	1	1	1	7	1	1	1	0	1	0	1	4	0.5	4.2	8.1	4.3	0.125	0.482343	0	1	1	1	1	7	0	1	1	0	1	0
QEB2-009	Moon Vape	Disposable Mesh coil		Rainbow	Not specified (supplier: Boss Technology Co. Ltd., imported by: SP Technology Philippines)		#REF!	#REF!	4	0	1	3	1	12mg/ml freebase nicotine	12ml	8000	1	0	1	1	1	1	10	0	2	1	0	1	0	1	4	0.5	4.3	8.1	4.3	0.125	0.493827	0	1	1	1	1	10	0	1	1	0	1	0
DEB5-012	Mosmo	Champ chip Adjustable airflow Type-c 800 mAh Dual mesh coil	Storm x Pro	Black Mamba	Denkat Trading Corp.		#REF!	#REF!	4	0	1	3	1	3mg classic nicotine	10ml	9000	1	0	1	1	0	1	99	0	3	1	0	1	0	1	5	1.1	6.5	10	6.6	0.22	0.492424	0	1	1	0	1	99	0	2	1	0	1	0
#REF!	Mosmo	Champ chip Adjustable airflow Type-c 800 mAh Dual mesh coil	Storm x Pro	Bazooka+	Denkat Trading Corp.	2023-04-08	#REF!	#REF!	4	0	0	3	1	3mg classic nicotine	10ml	9000	1	0	1	1	0	1	99	0	3	1	0	1	0	1	5	1.1	6.5	10	6.5	0.22	0.5	0	1	1	0	1	99	0	2	1	0	1	0
#REF!	Mosmo	Type-c 650mAh Mesh coil Disposable device	Zipmo 9000	Petmalu	Shenzhen Aixingwang Electronic Technology Co., Ltd.	2023-03-30	#REF!	#REF!	4	0	0	3	1	12mg freebase nicotine	10ml	9000	1	0	1	1	0	1	99	0	3	1	0	1	0	1	5.9	1	5.4	11.3	5.5	0.169492	0.512631	0	1	1	0	1	99	0	2	1	0	0	0
#REF!	Mosmo	Disposable vape Type C 650mAh Mesh coil Nicotine freebase	Jucy Punk+	S.C	Shenzhen Aixingwang Electronic Technology Co., Ltd.	Not specified	#REF!	#REF!	4	0	0	3	1	"Low" freebase nicotine	10ml	7500	1	0	1	1	0	1	99	1	2	1	0	1	0	1	5.2	1.8	5.4	10.2	5.5	0.346154	0.500535	0	1	1	0	1	14	0	1	1	0	1	1
#REF!	Mosmo	Disposable vape Type C 650mAh Mesh coil Nicotine freebase	Jucy Punk+	A.G	Shenzhen Aixingwang Electronic Technology Co., Ltd.	Not specified	#REF!	#REF!	4	0	0	3	1	"Low" freebase nicotine	10ml	7500	1	0	1	1	0	1	99	1	2	1	0	1	0	1	5.2	1.8	5.5	10.3	5.5	0.346154	0.504854	0	1	1	0	1	14	0	1	1	0	1	1
QEB4-003	Nevoks Bar	Replaceable pod Silicone mouthpiece 750mAh Mesh coil	R9000	Summer Fling	Shenzhen Nevoks Technology Co., Ltd.		#REF!	#REF!	1	0	1	3	1	30 mg	10ml	9000	1	0	1	1	0	1	99	1	3	1	0	1	0	1	5.2	0.7	5.9	10.4	5.9	0.134615	0.5	0	1	1	0	1	99	1	2	1	0	1	0
QEB4-004	Nevoks Bar	Replaceable pod Silicone mouthpiece 750mAh Mesh coil	R9000	Lucid Dream	Shenzhen Nevoks Technology Co., Ltd.	Not specified	#REF!	#REF!	1	0	0	3	1	30mg freebase nicotine	10ml	9000	1	0	1	1	0	1	99	1	3	1	0	1	0	1	5.2	0.6	5.9	10.5	6	0.115385	0.486984	0	1	1	0	1	99	1	2	1	0	1	0
QEB2-006	Nevoks x Boss	Collaboration Disposable pod 650mAh rechargeable Mesh coil Type-c		Cloud LTE	Shenzhen Nevoks Technology Co. Ltd.	Not specified	#REF!	#REF!	4	0	0	3	1	30mg/ml freebase	10ml	10000	1	0	1	1	1	1	7	1	1	1	0	1	0	1	5.3	0.5	5.3	10.5	5.3	0.0943396	0.504762	0	1	1	1	1	7	1	2	1	0	1	0
QEB2-007	Nevoks x Boss	Collaboration Disposable pod 650mAh rechargeable Mesh coil Type-c		Greek	Shenzhen Nevoks Technology Co. Ltd.	Not specified	#REF!	#REF!	4	0	0	3	1	30mg/ml freebase	10ml	10000	1	0	1	1	1	1	9	1	1	1	0	1	0	1	5.2	0.4	5.4	10.5	5.4	0.0769231	0.495238	0	1	1	1	1	9	1	2	1	0	1	0
#REF!	Nixx		One Stix	Minty Spears	Shenzhen Tardigrade Technologies Inc.		#REF!	#REF!	4	0	1	3	1	0.03	2ml	Not specified	1	0	1	1	1	1	9	1	1	1	0	1	0	1	6.7	0.6	4	13.5	4.1	0.0895522	0.484192	0	1	1	1	1	9	1	2	1	0	1	0
#REF!	Nixx		One Stix	Blue Dazzle	Shenzhen Tardigrade Technologies Inc.		#REF!	#REF!	4	0	1	3	1	0.03	2ml	Not specified	1	0	1	1	1	1	6	1	1	1	0	1	0	1	6.7	0.6	4	13.5	4.1	0.0895522	0.484192	0	1	1	1	1	6	1	2	1	0	1	0
QEB1-001	Nixx	Pod	One refill pod	Copacacina	Shenzhen Tardigrade Technologies Inc.	2023-01-08	#REF!	#REF!	4	0	1	1	1	0.03	2ml	Not specified	1	0	1	1	1	1	7	1	1	1	0	1	0	1	3.6	0.4	3.3	7.3	3.3	0.111111	0.493151	0	1	1	1	1	7	1	2	1	0	1	0
QEB1-002	Nixx	Pod	One refill pod	Ice Red Blast	Shenzhen Tardigrade Technologies Inc.		#REF!	#REF!	4			1	1	0.03	2 ml		1	0	1	1	1	1	9	1	1	1	0	1	0		3.6	0.4	3.3	7.3	3.3	0.111111	0.493151	0	1	1	1	1	9	1	2	1	0	1	0
QEB1-003	Nixx	Pod	One refill pod	Menthol	Shenzhen Tardigrade Technologies Inc.	2023-01-08	#REF!	#REF!	4	0	1	1	1	0.03	2ml	Not specified	1	0	1	1	1	1	4	0	1	1	0	1	0	1	3.6	0.4	3.3	7.3	3.3	0.111111	0.493151	0	1	1	1	1	4	0	2	1	0	1	0
QEB1-004	Nixx	Pod	One refill pod	Mellow Water	Shenzhen Tardigrade Technologies Inc.	2022-01-07	#REF!	#REF!	4	0	0	1	1	0.03	2ml	Not specified	1	0	1	1	1	1	3	0	1	1	0	1	0	1	3.7	0.5	3.4	7.4	3.4	0.135135	0.5	0	1	1	1	1	3	0	2	1	0	1	0
QEB1-005	Nixx	Pod	One refill pod	Blue Dazzle	Shenzhen Tardigrade Technologies Inc.		#REF!	#REF!	4	0	1	1	1	0.03	2 ml		1	0	1	1	1	0	6	1	1	1	0	1	0	1	3.6	0.3	3.3	7.3	3.3	0.0833333	0.493151	0	1	1	1	0	6	1	2	0	0	1	0
#REF!	Nixx		One Stix	Tropical Gold	Shenzhen Tardigrade Technologies Inc.	2022-11-11	#REF!	#REF!	4	0	1	3	1	0.03	2ml	Not specified	1	0	1	1	1	1	11	1	1	1	0	1	0	1	6.7	0.6	4	13.5	4	0.0895522	0.496296	0	1	1	1	1	11	1	2	1	0	1	0
#REF!	NuoYan		V8-120W		Not specified	Not specified	#REF!	#REF!	1	0	0	2					1	0	0	99	99	99	0	99	99	99	99	99	99	99						0.99	0	0	0	99	99	99	0	99	99	99	99	99	99
#REF!	OFRF	Waterproof pod slot 1.2A fast charging, full power in an hour Different core different taste 360 degree airflow adjustent, coil bottom rotating system Black Green	Nexmini		OFRF	Not specified	#REF!	#REF!	1	0	0	2					1	0	0	99	99	99	0	99	99	99	99	99	99	99						0.99	0	0	0	99	99	99	0	99	99	99	99	99	99
#REF!	OX Bar		A6000	Pink Lemon	YME Technology Limited	2022-11-02	#REF!	#REF!	4	0	0	3	1	0.05	15ml	6000	1	0	0	99	99	99	0	99	99	99	99	99	99	99						0.99	0	0	0	99	99	99	0	99	99	99	99	99	99
#REF!	OX Bar		A6000	Blue Razz	YME Technology Limited	2022-11-02	#REF!	#REF!	4	0	0	3	1	0.05	15ml	6000	1	0	0	99	99	99	0	99	99	99	99	99	99	99						0.99	0	0	0	99	99	99	0	99	99	99	99	99	99
#REF!	OX Bar		A6000	Aloe Grape	YME Technology Limited	Unclear (07-2022/09/23)	#REF!	#REF!	4	0	0	3	1	0.05	15ml	6000	1	0	0	99	99	99	0	99	99	99	99	99	99	99						0.99	0	0	0	99	99	99	0	99	99	99	99	99	99
#REF!	OX Bar		A6000	Watermelon Ice	YME Technology Limited	2022-11-04	#REF!	#REF!	4	0	0	3	1	0.05	15ml	6000	1	0	0	99	99	99	0	99	99	99	99	99	99	99						0.99	0	0	0	99	99	99	0	99	99	99	99	99	99
#REF!	Oxva	Airflow control Anti-leaking 900 mAh	Xlim X-Treme Flavor		Shenzhen Future Tech Co., Ltd.	Not specified	#REF!	#REF!	1	0	0	2					1	0	0	99	99	99	0	99	99	99	99	99	99	99						0.99	0	0	0	99	99	99	0	99	99	99	99	99	99
QEB8-001	Oxva	Airflow Anti-leaking 900mAh	Xlim SE PH Limited Edition Bonus Kit Gradient Pink		Shenzhen Futures Tech Co., Ltd.		#REF!	#REF!	4	0	0	2	0		2.0ml	Not specified	1	0	0	99	99	99	0	99	99	99	99	99	99	99						0.99	0	0	0	99	99	99	0	99	99	99	99	99	99
QEB12-004	Puff Master	Rechargeable		IW	Milson		#REF!	#REF!	4	0	1	3	1	10mg freebase liquid	10ml	10000	1	0	1	1	0	1	99	0	1	1	0	1	0	1	5.3	1.7	5.6	10.6	5.6	0.320755	0.5	0	1	1	0	1	99	0	2	1	0	1	0
QEB12-005	Puff Master			CI	Milson		#REF!	#REF!	4			3	1	10 mg freebase liquid	10 ml	10000	1	0	1	1	0	1	99	0	1	1	0	1	0		5.3	1.3	5.6	10.5	5.6	0.245283	0.504762	0	1	1	0	1	99	1	2	1	0	1	0
QEB12-006	Puff Master			GI	Milson	Not specified	#REF!	#REF!	4	0	0	3	1	10 mg freebase liquid (1%)	10ml	10000	1	0	1	1	1	1	5	1	1	0	0	1	0	1	5.3	1.7	5.6	10.6	5.6	0.320755	0.5	0	1	1	1	1	5	1	2	1	0	1	0
#REF!	Purge Ally	Pod cartridge system LED Screen Variable wattage control Mesh coil			Not specified	Not specified	#REF!	#REF!	1	0	0	2					1	0	0	99	99	99	0	99	99	99	99	99	99	99						0.99	0	0	0	99	99	99	0	99	99	99	99	99	99
QEB3-001	RELX	Check your battery anytime 80% charge in 30 minutes 380mah longer battery life Leak-resistant maze	Infinity Plus Pink Whisper		Not specified		#REF!	#REF!	4			2	0				1	0	1	1		1	3	1	1	1	1	1	0		6.3	0.8	6.2	12.7	6.3	0.126984	0.488189	0	1	1		1	3	1	2	1	1	1	0
#REF!	RELX		Pro	Zesty Sparkle	Shenzhen RELX Technologu Co., Ltd.	2023-05-20	#REF!	#REF!	4	0	1	1	1	0.03	1.9ml		1	0	1	1	1	1	3	0	1	1	0	1	0	1	3.1	0.4	3.8	6.3	3.8	0.129032	0.492063	0	1	1	1	1	3	1	2	1	0	1	0
#REF!	RELX		Pro	Golden Slice	Shenzhen RELX Technologu Co., Ltd.	2023-05-20	#REF!	#REF!	4	0	1	1	1	0.03	1.9ml		1	0	1	1	1	1	10	1	1	1	0	1	0	1	3.1	0.3	3.8	6.3	3.8	0.0967742	0.492063	0	1	1	1	1	10	1	2	1	0	1	0
#REF!	RELX		Pro	Mellow Melody	Shenzhen RELX Technologu Co., Ltd.	2023-05-20	#REF!	#REF!	4	0	1	1	1	0.03	1.9ml		1	0	1	1	1	1	2	1	1	1	0	1	0	1	3.1	0.4	3.8	6.3	3.8	0.129032	0.492063	0	1	1	1	1	2	1	2	1	0	1	0
#REF!	RELX		Pro	Ginger Tea	Shenzhen RELX Technologu Co., Ltd.	2023-05-20	#REF!	#REF!	4	0	1	1	1	0.03	1.9ml		1	0	1	1	1	1	11	0	1	1	0	1	0	1	3.1	0.3	3.8	6.3	3.8	0.0967742	0.492063	0	1	1	1	1	11	1	2	1	0	1	0
#REF!	RELX			Menthol	Shenzhen RELX Technologu Co., Ltd.	2022-07-20	#REF!	#REF!	4	0	1	1	1	0.05	1.8ml		1	0	1	1	1	1	8	1	1	1	0	1	0	1	3.1	0.4	3.8	6.3	3.8	0.129032	0.492063	0	1	1	1	1	8	0	2	1	0	1	0
#REF!	RELX		Pro	Dark Sparkle	Shenzhen RELX Technology Co., Ltd.	2022-08-20	#REF!	#REF!	3	0	1	1	1	0.03	1.9ml		1	0	1	1	1	1	4	0	1	1	0	1	0	1	3.1	0.4	3.8	6.3	3.8	0.129032	0.492063	0	1	1	1	1	4	1	2	1	0	1	0
#REF!	RELX			Tobacco	Shenzhen RELX Technology Co., Ltd.	2023-03-20	#REF!	#REF!	3	0	1	1	1	0.05	1.8ml		1	0	1	1	1	1	6	0	1	1	0	1	0	1	3.1	0.3	3.8	6.3	3.8	0.0967742	0.492063	0	1	1	1	1	6	1	2	1	0	1	0
#REF!	RELX			Crisp Green	Shenzhen RELX Technology Co., Ltd.	2023-03-20	#REF!	#REF!	3	0	1	1	1	0.03	1.8ml		1	0	1	1	1	1	4	0	1	1	0	1	0	1	3.1	0.3	3.8	6.3	3.8	0.0967742	0.492063	0	1	1	1	1	4	1	2	1	0	1	0
#REF!	RELX		Pro	Ludou Ice	Shenzhen RELX Technology Co., Ltd.	2023-03-20	#REF!	#REF!	4	0	1	1	1	0.03	1.9ml		1	0	1	1	1	1	12	1	1	1	0	1	0	1	3.1	0.4	3.8	6.3	3.8	0.129032	0.492063	0	1	1	1	1	12	1	2	1	0	1	0
#REF!	RELX		Pro	Menthol Xtra	Shenzhen RELX Technology Co., Ltd.	2023-03-20	#REF!	#REF!	4	0	1	1	1	0.05	1.9ml		1	0	1	1	1	1	11	1	1	1	0	1	0	1	3.1	0.3	3.8	6.3	3.8	0.0967742	0.492063	0	1	1	1	1	11	1	2	1	0	1	0
#REF!	RELX		Pro	Menthol Plus	Shenzhen RELX Technology Co., Ltd.	2023-04-20	#REF!	#REF!	3	0	1	1	1	0.05	1.9ml		1	0	1	1	1	1	1	1	1	1	0	1	0	1	3.1	0.4	3.8	6.3	3.8	0.129032	0.492063	0	1	1	1	1	1	1	2	1	0	1	0
#REF!	RELX		Pro	Tangy Purple	Shenzhen RELX Technology Co., Ltd.	2023-03-20	#REF!	#REF!	3	0	1	1	1	0.03	1.9ml		1	0	1	1	1	1	9	0	1	1	0	1	0	1	3.1	0.3	3.8	6.3	3.8	0.0967742	0.492063	0	1	1	1	1	9	1	2	1	0	1	0
#REF!	RELX		Essential Red		Shenzhen RELX Technology Co., Ltd.	2021-12-20	#REF!	#REF!	4	0	1	2					1	0	0	99	99	99	0	99	99	99	99	99	99	99						0.99	0	0	0	99	99	99	0	99	99	99	99	99	99
#REF!	RELX			Red Swirl	Shenzhen RELX Technology Co., Ltd.	2023-05-20	#REF!	#REF!	4	0	1	1	1	0.03	1.8ml		1	0	1	1	1	1	10	0	1	1	0	1	0	1	3.1	0.3	3.8	6.3	3.8	0.0967742	0.492063	0	1	1	1	1	10	1	2	1	0	1	0
#REF!	RELX			Purple Gems	Shenzhen RELX Technology Co., Ltd.	2023-03-20	#REF!	#REF!	4	0	1	1	1	0.03	1.8ml		1	0	1	1	1	1	6	0	1	1	0	1	0	1	3.1	0.3	3.8	6.3	3.8	0.0967742	0.492063	0	1	1	1	1	6	1	2	1	0	1	0
#REF!	RELX		Pro	Garden's Heart	Shenzhen RELX Technology Co., Ltd.	2023-03-20	#REF!	#REF!	4	0	1	1	1	0.03	1.9ml		1	0	1	1	1	1	3	0	1	1	0	1	0	1	3.1	0.4	3.8	6.3	3.8	0.129032	0.492063	0	1	1	1	1	3	1	2	1	0	1	0
#REF!	RELX			Hazelnut Latte	Shenzhen RELX Technology Co., Ltd.	2023-04-20	#REF!	#REF!	4	0	1	1	1	0.03	1.8ml		1	0	1	1	1	1	4	0	1	1	0	1	0	1	3.1	0.4	3.8	6.3	3.8	0.129032	0.492063	0	1	1	1	1	4	1	2	1	0	1	0
#REF!	RELX			Purple Snow	Shenzhen RELX Technology Co., Ltd.	2023-07-20	#REF!	#REF!	3	0	1	1	1	0.03	1.8ml		1	1	1	1	1	1	3	1	1	1	0	1	0	1	3.1	0.4	3.8	6.3	3.8	0.129032	0.492063	0	1	1	1	1	3	1	2	1	0	1	0
CEB2-011	RELX			White Freeze	Shenzhen RELX Technology Co., Ltd.	2023-07-20	#REF!	#REF!	3	0	1	1	1	0.03	1.9ml		1	1	1	1	1	1	5	1	1	1	0	1	0	1	3.1	0.4	3.8	6.3	3.8	0.129032	0.492063	0	1	1	1	1	5	1	2	1	0	1	0
#REF!	RELX			Fragrant Burst	Shenzhen RELX Technology Co., Ltd.	2023-05-20	#REF!	#REF!	3	0	1	1	1	0.03	1.8ml		1	1	1	1	1	1	8	1	1	1	0	1	0	1	3.1	0.4	3.8	6.3	3.8	0.129032	0.492063	0	1	1	1	1	8	0	2	1	0	1	0
#REF!	RELX			Orchard Rounds	Shenzhen RELX Technology Co., Ltd.	2023-05-20	#REF!	#REF!	3	0	1	1	1	0.03	1.8ml		1	1	1	1	1	1	9	1	1	1	0	1	0	1	3.1	0.3	3.8	6.3	3.8	0.0967742	0.492063	0	1	1	1	1	9	1	2	1	0	1	0
#REF!	RELX			Blue Gems	Shenzhen RELX Technology Co., Ltd.	2023-07-20	#REF!	#REF!	3	0	1	1	1	0.03	1.8ml		1	1	1	1	1	1	8	1	1	1	0	1	0	1	3.1	0.4	3.8	6.3	3.8	0.129032	0.492063	0	1	1	1	1	8	0	2	1	0	1	0
#REF!	RELX			Blue Gems	Shenzhen RELX Technology Co., Ltd.	2023-04-20	#REF!	#REF!	3	0	1	1	1	0.03	1.8ml		1	1	1	1	1	1	2	0	1	1	0	1	0	1	3.1	0.4	3.8	6.3	3.8	0.129032	0.492063	0	1	1	1	1	2	1	2	1	0	1	0
#REF!	RELX			Brightleaf Tobacco	Shenzhen RELX Technology Co., Ltd.	2022-07-20	#REF!	#REF!	3	0	1	1	1	0.05	1.8ml		1	1	1	1	1	1	9	1	1	1	0	1	0	1	3.1	0.3	3.8	6.3	3.8	0.0967742	0.492063	0	1	1	1	1	9	1	2	1	0	1	0
#REF!	RELX			Fresh Red	Shenzhen RELX Technology Co., Ltd.	2022-07-20	#REF!	#REF!	3	0	1	1	1	0.03	1.9ml		1	1	1	1	1	1	11	0	1	1	0	1	0	1	3.1	0.3	3.8	6.3	3.8	0.0967742	0.492063	0	1	1	1	1	11	1	2	1	0	1	0
#REF!	RELX			Root Brew	Shenzhen RELX Technology Co., Ltd.	2023-03-20	#REF!	#REF!	4	0	1	1	1	0.03	1.8ml		1	0	1	1	1	1	3	0	1	1	0	1	0	1	3.1	0.4	3.8	6.3	3.9	0.129032	0.479446	0	1	1	1	1	3	1	2	1	0	1	0
#REF!	RELX			Classic Tobacco	Shenzhen RELX Technology Co., Ltd.	2023-07-20	#REF!	#REF!	4	0	1	1	1	0.05	1.8ml		1	0	1	1	1	1	2	0	1	1	0	1	0	1	3.1	0.4	3.8	6.3	3.8	0.129032	0.492063	0	1	1	1	1	2	1	2	1	0	1	0
#REF!	RELX		Pro	Sunny Sparkle	Shenzhen RELX Technology Co., Ltd.	2023-03-20	#REF!	#REF!	4	0	1	1	1	0.03	1.9ml		1	0	1	1	1	1	8	1	1	1	0	1	0	1	3.1	0.4	3.8	6.3	3.8	0.129032	0.492063	0	1	1	1	1	8	0	2	1	0	1	0
QEB3-002	RELX		Artisan Hammered steel		Shenzhen RELX Technology Co., Ltd.		#REF!	#REF!	4			2	0				1	0	1	1		1	11	1	1	1	0	1	0		6.1	0.5	6.6	12.3	6.6	0.0819672	0.495935	0	1	1		1	11	1	2	1	0	1	0
QEB10-012	S Pro	Aurora Multicolor running light All day battery Type-c fast charging Switchable power mode 3 seconds auto sleep	SP2S II Series		Yousi Technology Co., Ltd.		#REF!	#REF!	4			2	0				1	0	0	99		99	0	99	99	99	99	99	99							0.99	0	0	0	99		99	0	99	99	99	99	99
QEB5-004	Señor Pablo	True rated nicotine		Wafer RY4	Liquido Manufacturig	Not specified	#REF!	#REF!	1	0	0	7	1	3mg	60ml		1	0	0	0	0	0	99	0	2	1	0	0	0	0						0.99	0	0	0	99	99	99	0	99	99	99	99	99	99
#REF!	Smok	Mesh coil 1500mAh battery Variable wattage 1W-40W	Nord 2 Kit		Shenzhen IVPS Technology Co., Ltd.	Not specified	#REF!	#REF!	1	0	1	2					1	0	0	99	99	99	0	99	99	99	99	99	99	99						0.99	0	0	0	99	99	99	0	99	99	99	99	99	99
QEB6-008	Smok		ISPEED Device		Shenzhen IVPS Technology Co., Ltd.		#REF!	#REF!	4	0	1	2	0				1	0	1	0	1	1	1	1	2	1	0	1	0	1	7.2	1.1	4	14.5	4	0.152778	0.496552	0	1	0	1	1	1	1	2	1	0	1	0
QEB6-009	Smok	Prefilled pod	Igee	Pink Burst (Peach Ice)	Shenzhen IVPS Technology Co., Ltd.	2023-02-03	#REF!	#REF!	4	0	0	1	1	3% 30mg/ml	2.5ml	Not specified	1	0	1	1	1	1	1	1	2	1	0	1	0	1	4	0.6	4	8	4	0.15	0.5	0	1	1	1	1	1	1	2	1	0	1	0
QEB6-010	Smok	Prefilled pod	Igee	Ice Cola	Shenzhen IVPS Technology Co., Ltd.	2023-02-02	#REF!	#REF!	4			1	1	0.03	2.5 ml	Not specified	1	0	1	1	1	1	7	1	2	1	0	1	0		4.1	0.6	4	8	4	0.146341	0.5125	0	1	1	1	1	7	1	2	1	0	1	0
QEB6-011	Smok	Prefilled pod	Igee	Purple Burst (Grape Ice)	Shenzhen IVPS Technology Co., Ltd.	2023-02-02	#REF!	#REF!	4	0	0	1	1	0.03	2.5 ml	Not specified	1	0	1	1	1	1	7	1	2	1	0	1	0	1	4	0.6	4	8	4	0.15	0.5	0	1	1	1	1	7	1	2	1	0	1	0
QEB2-004	Smok / Boss	Collaboration Disposable	MAVIC S9000	White In Red	None indicated on the box (Shenzhen IVPS Technology Co, Ltd. on the user manual inside)		#REF!	#REF!	4			3	1	30 mg per ml/3%	20 ml		1	0	1	1	1	1	7	1	1	1	0	1	0	1	6.8	0.8	3.5	13.5	3.6	0.117647	0.489712	0	1	1	1	1	7	1	2	1	0	1	0
QEB2-005	Smok / Boss	Collaboration Disposable	MAVIC S9000	Oat (Oat Milk)	None indicated on the box (Shenzhen IVPS Technology Co, Ltd. on the user manual inside)		#REF!	#REF!	4	0	0	3	1	0.03	20ml		1	0	1	1	1	1	12	1	1	1	0	1	0	1	6.8	0.8	3.5	13.5	3.5	0.117647	0.503704	0	1	1	1	1	12		2	1	0	1	0
AEB1-008	SMPO	Grip edition Disposable		Yellow Treats	Shenzhen Cahngneng Huike Technology Co., Ltd.		#REF!	#REF!	1			3	1	3% freebase nicotine	20 ml	12000	1	0	1	1	0	1	99	0	2	99	0	1	0	0	6.6	1.7	5.2	12.3	5.2	0.257576	0.536585	0	1	1	0	1	99	0	1	99	0	1	0
AEB1-007	SMPO	Grip edition Disposable 20w Output power 750mAh battery		Crimson Combo	Shenzhen Cahngneng Huike Technology Co., Ltd.		#REF!	#REF!	1	0	1	3	1	3% freebase nicotine	20 ml	12000	1	0	1	1	0	1	99	0	2	99	0	1	0	0	6.6	1.7	5.2	12.3	5.2	0.257576	0.536585	0	1	1	0	1	99	0	2	99	0	1	0
#REF!	Snowplus	650mAh Type-C	Go 10000	Tropical Breeze	Shenzhen Xuewe Technology Co., Ltd.	2023-03-21	#REF!	#REF!	4	0	0	3	1	0.03	20ml	10000	1	0	1	1	0	1	99	0	3	1	0	1	0	1	6.1	1.3	7.2	12.2	7.2	0.213115	0.5	0	1	1	0	1	99	0	2	1	0	1	0
#REF!	Snowplus	650mAh Type-C	Go 10000	Sour Green (Sour Apple Ice)	Shenzhen Xuewe Technology Co., Ltd.	2023-03-20	#REF!	#REF!	4	0	0	3	1	0.03	20ml	10000	1	0	1	1	0	1	99	0	3	1	0	1	0	1	6.1	1.3	7.2	12.2	7.2	0.213115	0.5	0	1	1	0	1	99	0	2	1	0	1	0
#REF!	Snowplus	650mAh Type-C	Go 10000	Fizz Sparkle	Shenzhen Xuewe Technology Co., Ltd.	2023-04-12	#REF!	#REF!	4	0	0	3	1	0.03	20ml	10000	1	0	1	1	0	1	99	0	3	1	0	1	1	1	6.1	1.7	7.2	12.2	7.2	0.278689	0.5	1	1	1	0	1	99	0	2	1	0	1	1
#REF!	Snowplus	650mAh Type-C	Go 10000	Pink Blast	Shenzhen Xuewe Technology Co., Ltd.	2023-04-13	#REF!	#REF!	4	0	0	3	1	0.03	20ml	10000	1	0	1	1	0	1	99	0	3	1	0	1	1	1	6.1	1.7	7.2	12.2	7.2	0.278689	0.5	1	1	1	0	1	99	0	2	1	0	1	1
#REF!	Snowplus	650mAh Type-C	Go 10000	Orchard Round (Peach Ice)	Shenzhen Xuewe Technology Co., Ltd.	2023-03-16	#REF!	#REF!	4	0	0	3	1	0.03	20ml	10000	1	0	1	1	0	1	99	0	3	1	0	1	0	1	6.1	1.2	7.2	12.2	7.2	0.196721	0.5	1	1	1	0	1	99	0	3	1	0	1	0
#REF!	Snowplus	650mAh Type-C	Go 10000	Rich Roast	Shenzhen Xuewe Technology Co., Ltd.	2023-04-14	#REF!	#REF!	4	0	0	3	1	0.03	20ml	10000	1	0	1	1	0	1	99	0	3	1	0	1	1	1	6.1	1.7	7.2	12.2	7.2	0.278689	0.5	1	1	1	0	1	99	0	3	1	0	1	1
#REF!	Snowplus	Disposable	Gem 9000	Sour Green	Shenzhen Xuewe Technology Co., Ltd.	2023-03-20	#REF!	#REF!	4	0	0	3	1	0.03	18ml	9000	1	0	1	1	0	1	99	0	3	1	0	1	0	1	5.5	0.9	4.7	11	4.7	0.163636	0.5	0	1	1	0	1	99	0	2	1	0	1	0
#REF!	Snowplus	Disposable	Gem 9000	Red Mix	Shenzhen Xuewe Technology Co., Ltd.	2023-03-20	#REF!	#REF!	4	0	0	3	1	0.03	18ml	9000	1	0	1	1	0	1	99	0	3	1	0	1	0	1	5.5	1	4.7	11	4.7	0.181818	0.5	0	1	1	0	1	99	0	2	1	0	1	0
#REF!	Snowplus	Vaping device	Lite		Shenzhen Xuewe Technology Co., Ltd.	Not specified	#REF!	#REF!	4	0	0	2					1	0	1	99	0	99	99	99	99	99	99	99	99	99						0.99	0	0	1	99	0	99	99	99	99	99	99	99	99
#REF!	Snowplus	3 pod pack		Chocolate Milk	Shenzhen Xuewe Technology Co., Ltd.	2021-05-14	#REF!	#REF!	4	0	1	1	1	0.03	2ml per pod		1	0	0	99	99	99	0	99	99	99	99	99	99	99						0.99	0	0	0	99	99	99	0	99	99	99	99	99	99
#REF!	Snowplus	3 pod pack		Milk tea	Shenzhen Xuewe Technology Co., Ltd.	2021-05-20	#REF!	#REF!	4	0	1	1	1	0.03	2ml per pod		1	0	0	99	99	99	0	99	99	99	99	99	99	99						0.99	0	0	0	99	99	99	0	99	99	99	99	99	99
#REF!	Snowplus	3 pod pack	Pods S	Strawberry	Shenzhen Xuewe Technology Co., Ltd.	2022-06-16	#REF!	#REF!	4	0	1	1	1	0.03	1.7ml per pod		1	0	1	1	0	1	20	1	2	1	0	1	0	1	5.2	0.7	6	10.3	6.1	0.134615	0.496578	0	1	1	0	1	20	1	2	1	0	1	0
#REF!	Snowplus	3 pod pack	Pods S	Ice Cola	Shenzhen Xuewe Technology Co., Ltd.	2022-05-16	#REF!	#REF!	4	0	1	1	1	0.03	1.7ml per pod		1	0	1	1	0	1	20	1	2	1	0	1	0	1	5.2	0.7	6	10.3	6.1	0.134615	0.496578	0	1	1	0	1	20	1	2	1	0	1	0
#REF!	Snowplus	3 pod pack	Pods S	Crisp Red	Shenzhen Xuewe Technology Co., Ltd.	2022-09-16	#REF!	#REF!	4	0	1	1	1	0.03	1.7ml per pod		1	0	1	1	0	1	4	1	1	1	0	1	0	1	5.1	0.5	6.1	10.2	6.1	0.0980392	0.5	0	1	1	0	1	4	1	2	1	0	1	0
#REF!	Snowplus	Disposable 1100mAh battery	GO 3000	Strawberry Apple Banana	Shenzhen Xuewe Technology Co., Ltd.	2022-08-05	#REF!	#REF!	4	0	0	3	1	0.02	7ml	3000	1	0	1	99	0	99	99	99	99	99	99	99	99	99						0.99	0	0	1	99	0	99	99	99	99	99	99	99	99
#REF!	Snowplus	Pod		Classic Milk Tea	Shenzhen Xuewu Technology Co., Ltd.	Not specified	#REF!	#REF!	4	0	1	1	0	0	1.5ml		1	0	0	99	99	99	0	99	99	99	99	99	99	99						0.99	0	0	0	99	99	99	0	99	99	99	99	99	99
#REF!	Snowplus	Pod		Grapefruit	Shenzhen Xuewu Technology Co., Ltd.	Not specified	#REF!	#REF!	4	0	1	1	1	0.03	1.5ml		1	0	0	99	99	99	0	99	99	99	99	99	99	99						0.99	0	0	0	99	99	99	0	99	99	99	99	99	99
#REF!	Snowplus	Pod	Smokeless	Ice Cola	Shenzhen Xuewu Technology Co., Ltd.	Not specified (June 1, 2020?)	#REF!	#REF!	4	0	1	1	1	0.015	1.5ml		1	0	0	99	99	99	0	99	99	99	99	99	99	99						0.99	0	0	0	99	99	99	0	99	99	99	99	99	99
#REF!	Snowplus	Pod		Mint	Shenzhen Xuewu Technology Co., Ltd.	Not specified	#REF!	#REF!	4	0	1	1	1	0.05	1.5ml		1	0	0	99	99	99	0	99	99	99	99	99	99	99						0.99	0	0	0	99	99	99	0	99	99	99	99	99	99
#REF!	Snowplus	Pod	Alien Pod	Banana Ice	Shenzhen Xuewu Technology Co., Ltd.	2022-05-25	#REF!	#REF!	4	0	1	1	1	0.03	2ml		1	0	1	1	0	1	20	0	2	1	0	1	0	1	3.3	0.5	3.7	6.6	3.7	0.151515	0.5	0	1	1	0	1	20	0	2	1	0	1	0
#REF!	Snowplus	Pod	Alien Pod	Peach	Shenzhen Xuewu Technology Co., Ltd.	2022-06-27	#REF!	#REF!	4	0	1	1	1	0.03	2ml		1	0	1	1	0	1	20	1	2	1	0	1	0	1	3.3	0.5	3.7	6.7	3.7	0.151515	0.492537	0	1	1	0	1	20	1	2	1	0	1	0
#REF!	Snowplus	Pod	Alien Pod	Pink Lemonade	Shenzhen Xuewu Technology Co., Ltd.	2022-05-19	#REF!	#REF!	4	0	1	1	1	0.03	2ml		1	0	1	1	0	1	20	1	2	1	0	1	0	1	3.3	0.5	3.7	6.6	3.7	0.151515	0.5	0	1	1	0	1	20	1	2	1	0	1	0
#REF!	Snowplus	Pod	Alien Pod	Lychee Ice	Shenzhen Xuewu Technology Co., Ltd.	2022-06-07	#REF!	#REF!	4	0	1	1	1	0.03	2ml		1	0	1	1	0	1	20	1	2	1	0	1	0	1	3.3	0.5	3.7	6.6	3.7	0.151515	0.5	0	1	1	0	1	20	1	2	1	0	1	0
#REF!	Snowplus	Pod	Alien Pod	Orange Soda	Shenzhen Xuewu Technology Co., Ltd.	2022-05-19	#REF!	#REF!	4	0	1	1	1	0.03	2ml		1	0	1	1	0	1	20	1	2	1	0	1	0	1	3.3	0.5	3.7	6.6	3.7	0.151515	0.5	0	1	1	0	1	20	1	2	1	0	1	0
#REF!	Snowplus	Pod	Alien Pod	Passion Fruit Sunrise	Shenzhen Xuewu Technology Co., Ltd.	2022-05-19	#REF!	#REF!	4	0	1	1	1	0.03	2ml		1	0	1	1	0	1	20	1	2	1	0	1	0	1	3.3	0.5	3.6	6.6	3.7	0.151515	0.486486	0	1	1	0	1	20	1	2	1	0	1	0
#REF!	Snowplus	Pod	Alien Pod	Blueberry	Shenzhen Xuewu Technology Co., Ltd.	2022-06-08	#REF!	#REF!	4	0	1	1	1	0.03	2ml		1	0	1	1	0	1	20	1	2	1	0	1	0	1	3.3	0.5	3.7	6.6	3.7	0.151515	0.5	0	1	1	0	1	20	1	2	1	0	1	0
AEB11-002	UWELL	Caliburn & Ironfist L Pod System Legend Renewed			Shenzhen Uwell Technology Co., Ltd.		#REF!	#REF!	4			2	0		2.5 ml		1	0	0	99		99	0	99	99	99	99	99	99							0.99	0	0	99	99		99	0	99	99	99	99	99	99
AEB11-001	Vaporesso		XROS 3 Nano		Shenzhen Smoore Technology Limited		#REF!	#REF!	4			2	0		2 ml		1	0	0	99		99	0	99	99	99	99	99	99							0.99	0	0	99	99		99	0	99	99	99	99	99	99
AEB1-005	Vigorbox	Disposable		M.W.C. (Dynamite Candy)	Shenzhen Danmoo Technology (manufacturer for: Shenzhen Qingjin Technology)		#REF!	#REF!	1			3	1	5% classic nicotine	10 ml	8000	1	0	1	1		1	99	1	2	0	0	1	0	0	4.8	2	5.5	9.6	5.5	0.416667	0.5	0	1	1	0	1	99	1	2	0	0	1	0
AEB1-004	Vigorbox	Disposable Mesh coil		B.M. (banana milk)	Shenzhen Danmoo Technology (manufacturer for: Shenzhen Qingjin Technology)		#REF!	#REF!	1	0	1	3	1	5% classic nicotine	10 ml	8000	1	0	1	1	0	1	99	1	2	0	0	1	0	0	4.8	2	5.5	9.6	5.5	0.416667	0.5	0	1	1	0	1	99	1	2	0	0	1	0
QEB10-007	Vipo	4 flavors in 1 device Set 2		Frozen oasis, chilled dopamine, tropical mist, bubble burst	Vipo PH Ventures OPC		#REF!	#REF!	4			3	1	5% classic nioctine	10 ml	12000	1	0	1	1		1	99	1	2	1	0	1	0		5.5	0.9	4.2	11.4	4.2	0.163636	0.482456	0	1	1		1	99	1	3	1	0	1	0
QEB10-008	Vipo	4 flavors in 1 device Set 3		Pink paradise, probiotic blend, frosty vines, fizzy rush (strawberry watermelon, yakult, +, and soda pop ice)	Vipo PH Ventures OPC		#REF!	#REF!	4			3	1	5% classic nioctine	10 ml	12000	1	0	1	1		1	99	1	2	1	0	1	0		5.5	0.9	4.2	11.4	4.2	0.163636	0.482456	0	1	1		1	99	1	3	1	0	1	0
#REF!	Vookbar	500mAh Type-C	Amber 9000	Salted Fizzy	vookbar	2023-04-17	#REF!	#REF!	1	0	1	3	1	0.03	18ml	9000	1	0	1	1	0	1	36	1	2	1	0	1	0	1	4.5	0.6	5.5	11.3	5.5	0.133333	0.39823	0	1	1	0	1	36	1	1	1	0	1	0
#REF!	Vookbar	500mAh Type-C	Amber 9000	Hazelnut Brown	vookbar	2023-04-17	#REF!	#REF!	1	0	1	3	1	0.03	18ml	9000	1	0	1	1	0	1	36	1	2	1	0	1	0	1	4.4	0.6	5.5	11.2	5.5	0.136364	0.392857	0	1	1	0	1	36	1	1	1	0	1	0
#REF!	What Time Is It? Puff Isla House 4:20 O'CLOCK			Mia Khalifa (Raspberry Ice)	4:20 O'CLOCK	Not specified	#REF!	#REF!	1	0	0	7	1	6mg			1	0	1	1	0	1	2	0	2	1	0	1	1	1	6.5	0.7	4.7	11.8	4.7	0.107692	0.550847	0	1	1	0	1	2	0	2	1	0	1	1
#REF!	What Time Is It? Puff Isla House 4:20 O'CLOCK			Mia Khalifa (Raspberry Ice)	4:20 O'CLOCK	Not specified	#REF!	#REF!	1	0	0	7	1	3mg			1	0	1	1	0	1	2	0	2	1	0	1	1	1	6.5	0.7	4.8	11.7	4.8	0.107692	0.555556	0	1	1	0	1	2	0	2	1	0	1	1
#REF!	What Time Is It? Puff Isla House 4:20 O'CLOCK			Fucc Girl (Ice Strawberry Bitch)	4:20 O'CLOCK	Not specified	#REF!	#REF!	1	0	0	7	1	6mg			1	0	1	1	0	1	2	0	2	1	0	1	1	1	6.4	0.7	4.7	11.7	4.7	0.109375	0.547009	0	1	1	0	1	2	0	2	1	0	1	1
AEB1-006	What Time Is It? Puff Isla House est. 2016 4:20 O'clock	Premium e-juice		Fucc Boi (Langka Cheescake)	4:20 O'CLOCK	Not specified	#REF!	#REF!	1	0	0	7	1	3mg			1	0	1	1		1	2	0	2	1	0	1	99		6.5	0.7	4.7	11.8	4.8	0.107692	0.539371	0	1	1	0	1	2	0	2	1	0	1	99
QEB3-009	X Nevoks	40W SPL10 Coil Adjustable airflow	Feelin X Ocean Blue		Shenzhen Nevoks Technology Co., Ltd.		#REF!	#REF!	4	0	0	2	0		5ml		1	0	0	99	99	99	0	99	99	99	99	99	99							0.99	0	0	0	99	99	99	0	99	99	99	99	99	99
QEB3-010	X Nevoks	30W max power 1000mAh 3 level voltage Adjustable airflow Type-c charging	Feelin A1		Shenzhen Nevoks Technology Co., Ltd.	Not specified	#REF!	#REF!	4	0	1	2	0		3ml		1	0	0	99	99	99	0	99	99	99	99	99	99	99						0.99	0	0	0	99	99	99	0	99	99	99	99	99	99
QEB12-010	Xiva	Disposable A product of Aerogin		Gravity	Genome Flavor Technology		#REF!	#REF!	4	0	1	3	1	0.05	NA	1500	1	0	1	1	0	1	99	0	2	1	0	1	0	1	6.5	1.1	3.9	13	3.5	0.169231	0.557143	0	1	1	0	1	99	0	2	1	0	1	0
QEB12-011	Xiva	Disposable A product of Aerogin		Two Slices	Genome Flavor Technology	2023-07-05	#REF!	#REF!	4	0	0	3	1	0.05	NA	1500	1	0	1	1	0	1	99	0	2	1	0	1	0	1	6.5	1.1	3.4	13	3.4	0.169231	0.5	0	1	1	0	1	99	0	2	1	0	1	0
QEB12-012	Xiva	Disposable A product of Aerogin		Ruby Sparkle	Genome Flavor Technology		#REF!	#REF!	4	0	0	3	1	0.02	NA	1500	1	0	1	1	0	1	99	0	2	1	0	1	0	1	6.5	1.2	3.4	13	3.4	0.184615	0.5	0	1	1	0	1	99	0	2	1	0	1	0
QEB12-013	Xiva	Disposable A product of Aerogin		Harlequin	Genome Flavor Technology	2023-07-05	#REF!	#REF!	4	0	0	3	1	0.02	NA	1500	1	0	1	1	0	1	99	0	2	1	0	1	0	1	6.5	1.1	3.4	13	3.4	0.169231	0.5	0	1	1	0	1	99	0	2	1	0	1	0
QEB2-013	Yooz	Prefilled pod		PP	Amyooz (HK) Limited	2023-04-07	#REF!	#REF!	4			1	1	30mg/ml	7 ml	3000	1	0	1	1		1	3	0	1	1	0	1	0		4	0.5	4	8	4.1	0.125	0.487805	0	1	1		1	3	1	2	1	0	1	0
QEB2-014	Yooz	Device (Battery)	Mini		Amyooz (HK) Limited	2023-04-28	#REF!	#REF!	4			2	0				1	0	0	99		99	0	99	99	99	99	99	99							0.99	0	0	99	99		99	0	99	99	99	99	99	99
QEB2-011	Yooz	Eco-friendly disposable	EX3000	Sour apple	Bengbu Qiwu Electronics Technology Co., Ltd. Designed by Amyooz (HK) Limited	2022-09-29	#REF!	#REF!	4	0	1	3	1	30mg/g	7ml	3000	1	0	0	99	0	99	99	0	99	99	99	99	99	99						0.99	0	0	0	99	0	99	99	0	99	99	99	99	99
QEB2-012	Yooz	Eco-friendly disposable		Red bull sorbet	Bengbu Qiwu Electronics Technology Co., Ltd. Designed by Amyooz (HK) Limited	2022-09-24	#REF!	#REF!	4	0	1	3	1	30 mg	7 ml	3000	1	0	0	99	0	99	99	0	99	99	99	99	99	99						0.99	0	0	0	99	0	99	99	0	99	99	99	99	99
QEB3-007	IQOS	Heat control technology	Originals One		Philip Morris Products S.A.		#REF!	#REF!	5			5	0				2	0	0	99		99	0	99	99	99	99	99	99							0.99	0	0	0	99		99	0	99	99	99	99	99	99
QEB3-008	IQOS	RoundHeat Tobacco System	Bonds		Philip Morris Products S.A.		#REF!	#REF!	4			5	0				2	0	0	99		99	0	99	99	99	99	99	99							0.99	0	0	0	99		99	0	99	99	99	99	99	99
AEB1-001	Lost Vape	2023 Limited Edition	Ursa Nano & Ursa Nano Art		Lost Vape Ltd.		#REF!	#REF!	1			2	0		2.5 ml		2	0	0	99		99	0	99	99	99	99	99	99							0.99	0	0	0	99		99	0	99	99	99	99	99	99
#REF!	DOO Bar	650mAh		Strawberry	Shenzhen Dispo Technology Co., Ltd.	2022-09-27	#REF!	#REF!	1	0	0	3	1	0.05	15ml	6500	3	0	1	0	0	0	10	1	2	1	0	0	0	0	5.9	0.8	3.9	12.3	3.9	0.135593	0.479675	0	0	99	99	99	0	99	99	99	99	99	99
#REF!	DOO Bar	Disposable electronic atomizer 650mAh		Strawberry	Shenzhen Dispo Technology Co., Ltd.	2022-09-26	#REF!	#REF!	1	0	0	3	1	0.05	15ml	6500	3	0	0	99	99	99	0	99	99	99	99	99	99	99						0.99	0	0	0	99	99	99	0	99	99	99	99	99	99
#REF!	DOO Bar	Disposable electronic atomizer 650mAh		Lemon Ice	Shenzhen Dispo Technology Co., Ltd.	Not legible (September 25, 2022?)	#REF!	#REF!	1	0	0	3	1	0.05	15ml	6500	3	0	0	99	99	99	0	99	99	99	99	99	99	99						0.99	0	0	0	99	99	99	0	99	99	99	99	99	99
#REF!	DOO Bar	Disposable electronic atomizer 650mAh		Blueberry Cheescake	Shenzhen Dispo Technology Co., Ltd.	Not legible (September 2022?)	#REF!	#REF!	1	0	0	3	1	0.05	15ml	6500	3	0	1	0	0	0	10	1	2	1	0	0	0	0	5.8	0.8	3.8	12.3	3.8	0.137931	0.471545	0	0	99	99	99	0	99	99	99	99	99	99
#REF!	DOO Bar	Disposable electronic atomizer 650mAh		Watermelon	Shenzhen Dispo Technology Co., Ltd.	Not specified	#REF!	#REF!	1	0	0	3	1	0.05	15ml	6500	3	0	0	99	99	99	0	99	99	99	99	99	99	99						0.99	0	0	0	99	99	99	0	99	99	99	99	99	99
#REF!	DOO Bar	Disposable electronic atomizer 650mAh		Blueberry Cheescake	Shenzhen Dispo Technology Co., Ltd.	Not specified	#REF!	#REF!	1	0	0	3	1	0.05	15ml	6500	3	0	0	99	99	99	0	99	99	99	99	99	99	99						0.99	0	0	0	99	99	99	0	99	99	99	99	99	99
QEB5-005	Gabriel	Light disposable kits	DE8000	Watermelon Candy	Shenzhen Uwell Technology Co., Ltd.		#REF!	#REF!	1	0	1	3	1	5% salt nicotine	5 ml		3																			0.99	0
#REF!	IQOS	From Marlboro 20 tobacco sticks	HEETS	Purple Wave	P.T. Hanjaya Mandala Sampoerna Tbk.	Not specified	#REF!	#REF!	3	1	1	4	1	Not specified			3																			0.99	0
#REF!	IQOS	From Marlboro 20 tobacco sticks	HEETS	Blue Selection	P.T. Hanjaya Mandala Sampoerna Tbk.	Not specified	#REF!	#REF!	3	1	1	4	1	Not specified			3																			0.99	0
#REF!	IQOS	From Marlboro 20 tobacco sticks	HEETS	Bronze Selection	P.T. Hanjaya Mandala Sampoerna Tbk.	Not specified	#REF!	#REF!	3	1	1	4	1	Not specified			3																			0.99	0
#REF!	IQOS	From Marlboro 20 tobacco sticks	HEETS	Green Selection	P.T. Hanjaya Mandala Sampoerna Tbk.	Not specified	#REF!	#REF!	3	1	1	4	1	Not specified			3																			0.99	0
#REF!	IQOS	From Marlboro 20 tobacco sticks	HEETS	Yellow Selection	P.T. Hanjaya Mandala Sampoerna Tbk.	Not specified	#REF!	#REF!	3	1	1	4	1	Not specified			3																			0.99	0
#REF!	IQOS	From Marlboro 20 tobacco sticks	HEETS	Amber Selection	P.T. Hanjaya Mandala Sampoerna Tbk.	Not specified	#REF!	#REF!	3	1	1	4	1	Not specified			3																			0.99	0
QEB3-003	IQOS	For Bonds by IQOS 20 tobacco sticks	Blends	Warm Classics	Philip Morris Products S.A.	Not specified	#REF!	#REF!	3	1	1	4	1				3																			0.99	0
QEB3-004	IQOS	For Bonds by IQOS 20 tobacco sticks	Blends	Ice Fresh	Philip Morris Products S.A.	Not specified	#REF!	#REF!	3	1	1	4	1				3																			0.99	0
QEB3-005	IQOS	For Bonds by IQOS 20 tobacco sticks	Blends	Cool Fresh	Philip Morris Products S.A.	Not specified	#REF!	#REF!	3	1	1	4	1				3																			0.99	0
QEB3-006	IQOS	For Bonds by IQOS 20 tobacco sticks	Blends	Rich Classics	Philip Morris Products S.A.	Not specified	#REF!	#REF!	3	1	1	4	1				3																			0.99	0
#REF!	Laisimo	Temperate control mod Bluetooth 4.0	L1		Not specified	Not specified	#REF!	#REF!	1	0	0	2					3
#REF!	Mok	Heatsticks		COO Red	China Tobacco Hubei Industrial Co., Ltd.	2023-06-20	#REF!	#REF!	4	1	1	4	1				3																			0.99	0
#REF!	Mok	Heatsticks		COO Purple	China Tobacco Hubei Industrial Co., Ltd.	2023-03-31	#REF!	#REF!	4	1	1	4	1				3																			0.99	0
#REF!	Mok	Heatsticks		COO Yellow	China Tobacco Hubei Industrial Co., Ltd.	2023-08-24	#REF!	#REF!	4	1	1	4	1				3																			0.99	0
#REF!	Mok	Heatsticks		COO Green	China Tobacco Hubei Industrial Co., Ltd.	2023-06-20	#REF!	#REF!	4	1	1	4	1				3																			0.99	0
#REF!	Mok	Heatsticks		COO Brown	China Tobacco Hubei Industrial Co., Ltd.	2023-08-23	#REF!	#REF!	4	1	1	4	1				3																			0.99	0
#REF!	Mok	Heatsticks		COO Green Hue	China Tobacco Hubei Industrial Co., Ltd.	2023-02-10	#REF!	#REF!	4	1	1	4	1				3																			0.99	0
QEB2-010	Moon Vape	Battery 550mAh battery capacity			Not specified (supplier: Boss Technology Co. Ltd., imported by: SP Technology Philippines)	2023-03-28	#REF!	#REF!	4	0	0	2	0				3																			0.99	0
#REF!	Snowplus		Alien Air	Menthol	Shenzhen Xuewe Technology Co., Ltd.	2022-10-08	#REF!	#REF!	4	0	1	3	1	0.05	2ml	Not specified	3																			0.99	0
QEB10-010	SP2S		Transparent pod	Paradise Option	ShenZhen WeiYiKang Technology Co., Ltd. and Yousi Technology Co., Ltd.	Not specified	#REF!	#REF!	4	0	1	1	1	3% nicotine	2ml		3																			0.99	0
#REF!	Toha	550 mAh 1.0Ω mesh coil Adjustable airflow	Bar	Lemon Mojito	Not specified	Not specified	#REF!	#REF!	1	0	0	3	1	0.05	19ml	8000	3	0	0	99	99	99	0	99	99	99	99	99	99	99						0.99	0	0	0	99	99	99	0	99	99	99	99	99	99
#REF!	Toha	550 mAh 1.0Ω mesh coil Adjustable airflow	Bar	Mango Milkshake	Not specified	Not specified	#REF!	#REF!	1	0	0	3	1	0.05	19ml	8000	3	0	0	99	99	99	0	99	99	99	99	99	99	99						0.99	0	0	0	99	99	99	0	99	99	99	99	99	99
#REF!	Toha	Rechargeable Type-C Disposable mesh coil	Drink Bar	Peach	Not specified (designed by Toha)	Not specified	#REF!	#REF!	1	0	0	3	1	50mg	15ml	6000	3	0	0	99	99	99	0	99	99	99	99	99	99	99						0.99	0	0	0	99	99	99	0	99	99	99	99	99	99
#REF!	Toha	Rechargeable Type-C Disposable mesh coil	Drink Bar	Cola Mint	Not specified (designed by Toha)	Not specified	#REF!	#REF!	1	0	0	3	1	50mg	15ml	6000	3	0	0	99	99	99	0	99	99	99	99	99	99	99						0.99	0	0	0	99	99	99	0	99	99	99	99	99	99
#REF!	Toha	Rechargeable Type-C Disposable mesh coil	Drink Bar	Cantaloupe Milk	Not specified (designed by Toha)	Not specified	#REF!	#REF!	1	0	0	3	1	50mg	15ml	6000	3	0	0	99	99	99	0	99	99	99	99	99	99	99						0.99	0	0	0	99	99	99	0	99	99	99	99	99	99
#REF!	Toha	Rechargeable Type-C Disposable mesh coil	Drink Bar	Banana Milk Ice	Not specified (designed by Toha)	Not specified	#REF!	#REF!	1	0	0	3	1	50mg	15ml	6000	3	0	0	99	99	99	0	99	99	99	99	99	99	99						0.99	0	0	0	99	99	99	0	99	99	99	99	99	99
#REF!	Toha	Rechargeable Type-C Disposable mesh coil	Drink Bar	Latte Coffee	Not specified (designed by Toha)	Not specified	#REF!	#REF!	1	0	0	3	1	50mg	15ml	6000	3	0	0	99	99	99	0	99	99	99	99	99	99	99						0.99	0	0	0	99	99	99	0	99	99	99	99	99	99
#REF!	Toha	Rechargeable Type-C Disposable mesh coil	Drink Bar	Pina Colada	Not specified (designed by Toha)	Not specified	#REF!	#REF!	1	0	0	3	1	50mg	15ml	6000	3	0	0	99	99	99	0	99	99	99	99	99	99	99						0.99	0	0	0	99	99	99	0	99	99	99	99	99	99
#REF!	WASPE	Atomizing rod 350mAh battery 45 minutes to charge 5v charging voltage 700mA charging current	R5 Device Kit		Not specified	Not specified	#REF!	#REF!	1	0	0	2					3	0	0	99	99	99	0	99	99	99	99	99	99	99						0.99	0	0	1	99	0	99	99	99	99	99	99	99	99
QEB2-015	Yooz	2 pods		Lavacious	Amyooz (HK) Limited	2023-06-25	#REF!	#REF!	4			1	1	0.03	2 ml per pod (2 pods	Not specified	3																			0.99	0
QEB2-016	Yooz	2 pods		Emerald	Amyooz (HK) Limited	2023-06-25	#REF!	#REF!	4	0	1	1	1	0.03	2 ml per pod (2 pods	Not specified	3																			0.99	0
QEB2-017	Yooz	2 pods		Brewed Gem	Amyooz (HK) Limited	2023-06-25	#REF!	#REF!	4	0	1	1	1	0.03	2 ml per pod (2 pods	Not specified	3																			0.99	0
#REF!	...Sage			GRP	Not specified	Not specified	#REF!	#REF!	1	0	1	7	1		65ml		5																			0.99	0
#REF!	Bazooka!			Sour Straws Ice	Not specified	Not specified	#REF!	#REF!	1	0	1	7	1	3mg	100ml		5																			0.99	0
#REF!	Beast Master		Bubbah	Grapes bubblegum	Not specified	Not specified	#REF!	#REF!	1	0	1	7	1	3mg	100ml		5																			0.99	0
#REF!	Beast Master		Bubbah	Cherry bubblegum	Not specified	Not specified	#REF!	#REF!	1	0	1	7	1	3mg	100ml		5																			0.99	0
#REF!	Beast Master		Bubbah	Blueberry bubblegum	Not specified	Not specified	#REF!	#REF!	1	0	1	7	1	3mg	100ml		5																			0.99	0
#REF!	Beast Master		Cool Treats	Raspberry	Not specified	Not specified	#REF!	#REF!	1	0	1	7	1	Not specified	100ml		5																			0.99	0
#REF!	Beast Master		Cool Treats	Blueberry	Not specified	Not specified	#REF!	#REF!	1	0	1	7	1	Not specified	100ml		5																			0.99	0
#REF!	Beast Master		Super Nammi	Vinber	Not specified	Not specified	#REF!	#REF!	1	0	1	7	1	Not specified	100ml		5																			0.99	0
#REF!	Beast Master		Yakult Series	Melon	Not specified	Not specified	#REF!	#REF!	1	0	1	7	1	Not specified	100ml		5																			0.99	0
#REF!	Beast Master		Cool Treats	Grapes	Not specified	Not specified	#REF!	#REF!	1	0	1	7	1	Not specified	100ml		5																			0.99	0
#REF!	Beast Master		Super Nammi	Melona	Not specified	Not specified	#REF!	#REF!	1	0	1	7	1	Not specified	100ml		5																			0.99	0
#REF!	Beast Master		UnliCakes	Blueberry Cheesecake	Not specified	Not specified	#REF!	#REF!	1	0	1	7	1	Not specified	100ml		5																			0.99	0
QEB5-003	BreadTok	Powered by Steep in Drip G.I. Mods		Avocado	Not specified	Not specified	#REF!	#REF!	1	0	1	7	1	6mg	100ml		5																			0.99	0
#REF!	Cloudboss		Frty Collection	STRW	Not specified	Not specified	#REF!	#REF!	1	0	1	7	1	3mg	100ml		5																			0.99	0
#REF!	Cloudboss		Frty Collection	MNG	Not specified	Not specified	#REF!	#REF!	1	0	1	7	1	3mg	100ml		5																			0.99	0
#REF!	Cloudboss		Frty Collection	WTM	Not specified	Not specified	#REF!	#REF!	1	0	1	7	1	3mg	100ml		5																			0.99	0
#REF!	Crazy Cheescake			Ube	Not specified	Not specified	#REF!	#REF!	1	0	1	7	1	High	65ml		5																			0.99	0
#REF!	Crazy Cheescake			Blueberry	Not specified	Not specified	#REF!	#REF!	1	0	1	7	1	High	65ml		5																			0.99	0
QEB3-017	Demon Vape			Bastardation	DVMYL Juice	Not specified	#REF!	#REF!	4	0	1	7	1	6mg	60ml		5																			0.99	0
QEB3-019	Demon Vape			CDB	DVMYL Juice	Not specified	#REF!	#REF!	4	0	1	7	1	6mg	60ml		5																			0.99	0
QEB3-020	Demon Vape			RTO	DVMYL Juice	Not specified	#REF!	#REF!	4	0	1	7	1	6mg	60ml		5																			0.99	0
#REF!	Dosage Fruity			MXB	Not specified	Not specified	#REF!	#REF!	1	0	1	7	1	Mid level	Not specified		5																			0.99	0
#REF!	Dr. Clouds			Frosted Cfee	Not specified	Not specified	#REF!	#REF!	1	0	1	7	1	3mg	Not specified		5																			0.99	0
#REF!	Dr. Clouds			Frozen Grn Apl	Not specified	Not specified	#REF!	#REF!	1	0	1	7	1	3mg	Not specified		5																			0.99	0
#REF!	Dr. Clouds	From the makers of Dr Juice		Pastillas supreme	Not specified	Not specified	#REF!	#REF!	1	0	1	7	1	Low	100ml		5																			0.99	0
#REF!	Dr. Clouds	From the makers of Dr Juice		Blueberry Cheesecake	Not specified	Not specified	#REF!	#REF!	1	0	1	7	1	Low	100ml		5																			0.99	0
#REF!	Dr. Premium Jr.			Blue L.	Not specified	Not specified	#REF!	#REF!	1	0	1	7	1	6mg	50ml		5																			0.99	0
#REF!	Dr. Premium Jr.			STRAW.YACOLD	Not specified	Not specified	#REF!	#REF!	1	0	1	7	1	6mg	50ml		5																			0.99	0
#REF!	Dr. Premium Jr.			BBG.G	Not specified	Not specified	#REF!	#REF!	1	0	1	7	1	6mg	50ml		5																			0.99	0
QEB3-014	Dreadtac				Not specified	Not specified	#REF!	#REF!	4	0	1	7	1		100ml		5																			0.99	0
QEB5-002	Drip A Holic			ANTVNM	Ethereal Fumes Vape Juice Manufacturing	Not specified	#REF!	#REF!	1	0	1	7	1	36mg	60ml		5																			0.99	0
#REF!	Drizzle			Havoc	Drizzle E-Juice Manufacturing	Not specified	#REF!	#REF!	1	0	1	7	1	6mg freebase nicotine	100ml		5																			0.99	0
QEB5-001	Espesyal			S-BIN	Not specified	Not specified	#REF!	#REF!	1	0	1	7	1				5																			0.99	0
#REF!	Espesyal Vapors	Puting Usok Vape Shop		Almond RY4	Not specified	Not specified	#REF!	#REF!	1	0	1	7	1	Not specified	100ml		5																			0.99	0
#REF!	Free Base Collection			Blue Elixir	Not specified	Not specified	#REF!	#REF!	1	0	1	7	1	3mg	60ml		5																			0.99	0
#REF!	Free Base Collection			Fresh Red	Not specified	Not specified	#REF!	#REF!	1	0	1	7	1	6mg	60ml		5																			0.99	0
#REF!	Free Base Collection			Fresh Green	Not specified	Not specified	#REF!	#REF!	1	0	1	7	1	6mg	60ml		5																			0.99	0
#REF!	Free Base Collection			Purple Vine	Not specified	Not specified	#REF!	#REF!	1	0	1	7	1	6mg	60ml		5																			0.99	0
#REF!	Frozen Overload			Strwbrry	Not specified	Not specified	#REF!	#REF!	1	0	1	7	1	3mg	65ml		5																			0.99	0
QEB3-018	Frutta Kool	Neon green package		Icy Poms	Fruttakool Vape Juice Manufacturing	Not specified	#REF!	#REF!	4	0	1	7	1				5																			0.99	0
QEB8-004	Frutta Kool	"cold as f*ck"	Extra	Triple Favs (honeydew, melon, straw)	Not specified	Not specified	#REF!	#REF!	4	0	1	7	1	36mg			5																			0.99	0
#REF!	Ice Cndy Overload			Mln	Not specified	Not specified	#REF!	#REF!	1	0	1	7	1	3mg	65ml		5																			0.99	0
#REF!	Ice Cndy Overload			Blbrry	Not specified	Not specified	#REF!	#REF!	1	0	1	7	1	3mg	65ml		5																			0.99	0
#REF!	Ice Cndy Overload			GrpStrw	Not specified	Not specified	#REF!	#REF!	1	0	1	7	1	3mg	65ml		5																			0.99	0
#REF!	Icy Cold			Blue B	Not specified	Not specified	#REF!	#REF!	1	0	1	7	1	3mg	65ml		5																			0.99	0
#REF!	Icy Cold			Red Ice	Not specified	Not specified	#REF!	#REF!	1	0	1	7	1	3mg	65ml		5																			0.99	0
#REF!	Icy Cold			Green Slush	Not specified	Not specified	#REF!	#REF!	1	0	1	7	1	3mg	65ml		5																			0.99	0
#REF!	Icy Cold			Frost Melo	Not specified	Not specified	#REF!	#REF!	1	0	1	7	1	3mg	65ml		5																			0.99	0
#REF!	Icy Cold			Tropic Freeze	Not specified	Not specified	#REF!	#REF!	1	0	1	7	1	3mg	65ml		5																			0.99	0
#REF!	Juice Junkie			Purple Ice (Shirota Grapes)	Not specified	Not specified	#REF!	#REF!	1	0	1	7	1	3mg	65ml		5																			0.99	0
#REF!	Juice Junkie			Purple Ice (Candy Grapes)	Not specified	Not specified	#REF!	#REF!	1	0	1	7	1	3mg	65ml		5																			0.99	0
#REF!	Juice Junkie			Purple Ice (Popsicle Grapes)	Not specified	Not specified	#REF!	#REF!	1	0	1	7	1	3mg	65ml		5																			0.99	0
#REF!	Juice Junkie		Cheesecake Collections	Avocado Cheesecake	Not specified	Not specified	#REF!	#REF!	1	0	1	7	1	3mg	100ml		5																			0.99	0
#REF!	Juice Junkie		Cheesecake Collections	Mango Cheesecake	Not specified	Not specified	#REF!	#REF!	1	0	1	7	1	3mg	100ml		5																			0.99	0
#REF!	Juice Junkie		Coffee Craft	Choco (Choco Macchiato)	Not specified	Not specified	#REF!	#REF!	1	0	1	7	1	Not specified	100ml		5																			0.99	0
#REF!	Juice Junkie		Coffee Craft	Mocha (Mocha Latte)	Not specified	Not specified	#REF!	#REF!	1	0	1	7	1	Not specified	100ml		5																			0.99	0
#REF!	Juice Junkie		Frozen Overload	Blueberry	Not specified	Not specified	#REF!	#REF!	1	0	1	7	1	3mg	65ml		5																			0.99	0
#REF!	Juice Junkie		Frozen Overload	Mango	Not specified	Not specified	#REF!	#REF!	1	0	1	7	1	3mg	65ml		5																			0.99	0
#REF!	Juice Junkie		Ice Candy Overload	Extreme Ice	Not specified	Not specified	#REF!	#REF!	1	0	1	7	1	3mg	65ml		5																			0.99	0
#REF!	Juice Junkie		Frozen Overload	G	Not specified	Not specified	#REF!	#REF!	1	0	1	7	1	3mg	65ml		5																			0.99	0
QEB3-015	Kylin Bar	Mesh coil 600mah	8000SD	Apple Pie	Dongguan Vandy Technology Co., Ltd. Designed by Vandy Vape	Not specified	#REF!	#REF!	4	0	1	3	0		16ml	8000	5																			0.99	0
QEB3-016	Kylin Bar	Mesh coil 600mah	8000SD	Caramel Popcorn	Dongguan Vandy Technology Co., Ltd. Designed by Vandy Vape	Not specified	#REF!	#REF!	4	0	1	3	0		16ml	8000	5																			0.99	0
#REF!	Mad Master		Mass of Haze	Extreme RY4	Not specified	Not specified	#REF!	#REF!	1	0	1	7	1	Not specified	Not specified		5																			0.99	0
#REF!	Magic			STR GHM	Not specified	Not specified	#REF!	#REF!	1	0	1	7	1	12mg	60ml		5																			0.99	0
#REF!	Magic			MCH GHM	Not specified	Not specified	#REF!	#REF!	1	0	1	7	1	12mg	60ml		5																			0.99	0
#REF!	Master T'sklt			Triple B	Master Vapor	Not specified	#REF!	#REF!	1	0	1	7	1	2mg	50ml		5																			0.99	0
#REF!	Master T'sklt			Blue Mint	Master Vapor	Not specified	#REF!	#REF!	1	0	1	7	1	2mg	50ml		5																			0.99	0
#REF!	MC			CSTD	Not specified	Not specified	#REF!	#REF!	1	0	1	7	1	12	Not specified		5																			0.99	0
#REF!	Mega	Drip MNL Gudies?		Mango	Not specified	Not specified	#REF!	#REF!	1	0	1	7	1	Not specified	100ml		5																			0.99	0
#REF!	Mega	Drip MNL Gudies?		Grapes	Not specified	Not specified	#REF!	#REF!	1	0	1	7	1	3mg	100ml		5																			0.99	0
#REF!	Mega	Drip MNL Gudies (?)		Lychee	Not specified	Not specified	#REF!	#REF!	1	0	1	7	1	Not specified	100ml		5																			0.99	0
#REF!	Puff Man			Not specified (strawberry)	Not specified	Not specified	#REF!	#REF!	1	0	1	7	1	Not specified	100ml		5																			0.99	0
#REF!	Puff Man			Special Halo-halo	Not specified	Not specified	#REF!	#REF!	1	0	1	7	1	Not specified	100ml		5																			0.99	0
AEB1-012	RY4			Twinkies RY4	Silvisworks Philippines	Not specified	#REF!	#REF!	1	0	1	7	1	6mg	60ml		5																			0.99	0
AEB1-011	RY4			Extreme RY4	Silvisworks Philippines	Not specified	#REF!	#REF!	1	0	1	7	1	3mg	60ml		5																			0.99	0
QEB8-003	Secret Recipe			SIC	Not specified	Not specified	#REF!	#REF!	4	0	1	7	1	30mg	30ml		5																			0.99	0
#REF!	Serum			Avocado	Not specified (Delishtribution, distributor/manufacturer?)	Not specified	#REF!	#REF!	1	0	1	7	1	Not specified	50ml		5																			0.99	0
#REF!	Serum			Blueberry	Not specified (Delishtribution, distributor/manufacturer?)	Not specified	#REF!	#REF!	1	0	1	7	1	Not specified	50ml		5																			0.99	0
#REF!	Snoopy	Vapor Liquid		Ice Mango	Not specified	Not specified	#REF!	#REF!	1	0	1	7	1	Not specified	Not specified		5																			0.99	0
#REF!	Snoopy	Vapor Liquid		Blueberry	Not specified	Not specified	#REF!	#REF!	1	0	1	7	1	Not specified	Not specified		5																			0.99	0
#REF!	Snoopy	Vapor Liquid		Grapes	Not specified	Not specified	#REF!	#REF!	1	0	1	7	1	Not specified	Not specified		5																			0.99	0
#REF!	Ube Royale			Ube Twinkees	Not specified	Not specified	#REF!	#REF!	1	0	1	7	1	Not specified	50ml		5																			0.99	0
#REF!	Ube Royale			Ube brazo de mercedes	Not specified	Not specified	#REF!	#REF!	1	0	1	7	1	Not specified	50ml		5																			0.99	0
#REF!	Ube Royale			Ube turon	Not specified	Not specified	#REF!	#REF!	1	0	1	7	1	Not specified	65ml		5																			0.99	0
QEB2-001	MOK		FWRD Swank Pink		Shenzhen Smoore Technology Limited		#REF!	#REF!	4			5						0	0	99	99	99	0	99	99	99	99	99	99	99						0.99	0	0	0	99		99	0	99	99	99	99	99	99
QEB10-011	Wismec	Honeycomb Resin	Luxotic Bf BOX		Wismec		#REF!	#REF!	4			2	0					0	0	99		99	0	99	99	99	99	99	99							0.99	0	0	99	99		99	0	99	99	99	99	99	99
#REF!							#REF!	#REF!	2																											0.99	0
#REF!							#REF!	#REF!	2																											0.99	0
QEB10-005							#REF!	#REF!	4																											0.99	0
QEB10-006							#REF!	#REF!	4																											0.99	0
[truncated: 212 more columns]

## Sheet: Patrik Data Sheet
311																		SQUARE OR RECTANGULAR
311	GENERAL INFORMATION																	FRONT OF PACK																				BACK OF PACK
CODE	Name of Brand	Short Description	Brand descriptor (e.g. 'light' or 'silver')	Flavor descriptor	Manufacturer	Manufacturing Date	Price	Vendor ID*	Type of Store	Are there fiscal markings on the pack?	Is the packaging child-resistant or tamper-resistant?	Type of product	Contains Nicotine	Nicotine Level	E-liquid capacity	Puffs	Shape of Packaging	A1a. Does the front of the pack have beveled or round edges?	A2. Is the health warning located on the principal display area of the FRONT panel of the pack?	Is the health warning part of the packaging and not only a sticker?	Is the front health warning the prescribed DOH-template?	Is the health warning in printed in full color?	A3. Warning content (front_warn_content)	Is the GHW in contrast with typography, layout, and color of package and labels	A4. What is the primary language of the front health warning label?	A5. Does the health warning label text content match EXACTLY the same language text in the Appendix document?	A6. Does the health warning label have a border or frame?	A7. Is the health warning positioned at the bottom edge of the package?	A8. Is the front warning obstructed by anything (e.g., tax stamp)?	Is the health warning in clearly legible type?	A9. Enter the height (cm) of the pictogram label.	A10. Enter the height (cm) of the health warning text box	A11. Enter the width (cm) of the health warning label	A12. Enter the height (cm) of the front principal display area of the pack on which the warning appears.	A13. Enter the width (cm) of the front principal display area of the pack on which the warning appears.	Percentage of the GHW area occupied by textual warning	A14. Percentage of the panel covered by warning (front_warn_percent)	B1. Does the back of the pack have beveled or round edges?	B2. Is the health warning located on the principal display area of the BACK panel of the pack?	Is the health warning part of the packaging and not only a sticker?	Is the back health warning the prescribed DOH-template?	Is the health warning printed in full color?	B3. Warning content (back_warn_content)	Is the GHW in contrast with typography, layout, and color of package and labels	B4. What is the primary language of the back health warning label?	B5. Does the health warning label text content match EXACTLY the same language text in the Appendix document?	B6. Does the health warning label have a border or frame?	B7. Is the health warning positioned at the bottom edge of the package?	B8. Is the side warning obstructed by anything (e.g., tax stamp)?
	as is	as is	as is	as is	as is		as is	as is	1 = 1 2 = 2 3 = 3 4 = 4 5 = Supermarket 6 = Department Store 99 =								1 = Square or Rectangular 2 = Double or Promotional 3 = Wide Packaging 4 = Round or Disc-Type Packaging 5 = Juice or Refill Bottle						(1) 1A - Eye Irritation red (2) 1B - Pneumonia (3) 1C - Toxic Chemicals (4) 1D - Chemicals that may cause cancer (5) 1E - Eye Irritation pink (6) 1F - Secondhand emissions pregnant (7) 1G - Asthma attacks (8) 1H - Lung Injury (9) 1I - Acute nicotine poisoning (10) 1J - Throat irritation (11) 1K - Secondhand emission coughing (12) 1L - Explosion injury (13) 2A - Eye Irritation (14) 2B - Pneumonia …
AEB1-001	Lost Vape	Devices with cartrige	2023 Limited Edition Ursa Nano S & Ursa Nano Art		Lost Vape Ltd.		#REF!	#REF!	1	0	1	2	0				1	0	0	99	99	99	0	99	99	99	0	0	0	0						0.99	0	0	0	99	99	99	0	99	99	99	99	99	99
AEB1-002	Flava x GeekBar	Disposable	Mesh Coil 10000 Puffs	Black Ice	Flava Corporation		#REF!	#REF!	1	0	0	3	1	30mg/ml classic nicotine	10 ml	10000	1	0	1	1	1	1	3	1	1	1	0	1	0	1	6	0.7	5.5	12	5.5	0.116667	0.5	0	1	1	1	1	3	1	2	1	0	1	0
AEB1-003	Flava x GeekBar	Disposable	Mesh Coil 10000 Puffs	Luscious Violet	Flava Corporation	2023-06-08	#REF!	#REF!	1	0	1	3	1	30mg/ml classic nicotine	10ml	10000	1	0	1	1	1	1	6	1	1	1	0	1	0	1	6	0.5	5.5	11.9	5.5	0.0833333	0.504202	0	1	1	1	1	6	1	2	1	0	1	0
AEB1-004	Vigorbox	Disposable		B.M. (Banana Milk)	Shenzhen Danmoo Technology Co., Ltd.		#REF!	#REF!	1	0	0	3	1	5% classic nicotine	10ml	8000	1	0	1	1	1	1	21	1	2	1	0	1	0	1	4.8	0.6	5.5	9.6	5.5	0.125	0.5	0	1	1	1	1	21	1	2	1	0	1	0
AEB1-005	Vigorbox	Disposable		M.W.C (Dynamite Candy)	Shenzhen Danmoo Technology Co., Ltd.		#REF!	#REF!	1	0	0	3	1	5% classic nicotine	10ml	8000	1	0	1	1	1	1	21	1	2	1	0	1	0	1	4.8	0.6	5.5	9.6	5.5	0.125	0.5	0	1	1	1	1	21	1	2	1	0	1	0
AEB1-006	What Time Is It?	Juice		Fucc Boi (Langka Cheesecake)	4:20 O'Clock	Not specified	#REF!	#REF!	1	0	0	7	1	3mg	Not specified		1	0	1	1	1	1	2	1	2	1	0	1	1	1	4.8	0.7	6.6	11.8	4.8	0.145833	0.559322	0	1	1	1	1	2	1	2	1	0	1	1
AEB1-007	SMPO	Disposable	Grip	Crimson Combo	Shenzhen Changneng Huike Technology Co., Ltd.	2023-05-23	#REF!	#REF!	1	0	0	3	1	3% freebase	20ml	12000	1	0	1	1	0	1	99	1	2	0	0	1	0	1	6.6	0.5	5.2	12.3	5.2	0.0757576	0.536585	0	1	1	0	1	99	1	1	0	0	1	0
AEB1-008	SMPO	Disposable	Grip	Yellow Treats	Shenzhen Changneng Huike Technology Co., Ltd.	2023-05-23	#REF!	#REF!	1	0	0	3	1	3% freebase	20ml	12000	1	0	1	1	0	1	99	1	2	0	0	1	0	1	6.6	0.5	5.2	12.3	5.2	0.0757576	0.536585	0	1	1	0	1	99	1	1	0	0	1	0
AEB1-009	Instabar	Disposable	Jar	Mr. Yellow	Denkat Trading Corp.	2023-03-14	#REF!	#REF!	1	0	0	3	1	30mg/ml freebase	10ml	5000	1	0	1	1	1	1	11	1	1	1	0	1	0	1	5.3	0.5	6	10.5	6	0.0943396	0.504762	0	1	1	1	1	11	1	2	1	0	1	0
AEB1-010	Instabar	Disposable	Jar	Red Summer	Denkat Trading Corp.	2023-03-14	#REF!	#REF!	1	0	0	3	1	30mg/ml freebase	10ml	5000	1	0	1	1	1	1	11	1	1	1	0	1	0	1	5.3	0.5	6	10.5	6	0.0943396	0.504762	0	1	1	1	1	11	1	2	1	0	1	0
AEB1-011	RY4	Juice		Extreme RY4	Silvisworks Philippines	Not specified	#REF!	#REF!	1	0	1	7	1	3mg	60ml		5																			0.99	0
AEB1-012	RY4	Juice		Twinkies RY4	Silvisworks Philippines	Not specified	#REF!	#REF!	1	0	1	7	1	6mg	60ml		5																			0.99	0
AEB11-001	Vaporesso	Device	Xros 3 Nano		Shenzhen Smoore Technology Limited	Not Specified	#REF!	#REF!	4	0	0	2	0		2ml		1	0	0	99	99	99	0	99	99	99	99	99	99	99						0.99	0	0	0	99	99	99	0	99	99	99	99	99	99
AEB11-002	Uwell	Device	Caliburn & Ironfist L Pod System		Shenzhen Uwell Technology Co., Ltd.		#REF!	#REF!	4	0	1	2	0		2.5 ml		1	0	0	99	99	99	0	99	99	99	99	99	99	99						0.99	0	0	0	99	99	99	0	99	99	99	99	99	99
#REF!	Iqos	Heat sticks	HEETS	Purple Wave	PT. Hanjaya Mandala Sampoerna	Not Specified	#REF!	#REF!	3	1	1	4	1				3																			0.99	0
#REF!	Iqos	Heat sticks	HEETS	Blue Selection	PT. Hanjaya Mandala Sampoerna	Not Specified	#REF!	#REF!	3	1	1	4	1				3																			0.99	0
#REF!	Iqos	Heat sticks	HEETS	Bronze Selection	PT. Hanjaya Mandala Sampoerna	Not Specified	#REF!	#REF!	3	1	1	4	1				3																			0.99	0
#REF!	Iqos	Heat sticks	HEETS	Green Selection	Philip Morris Korea Inc.	Not Specified	#REF!	#REF!	3	1	1	4	1				3																			0.99	0
#REF!	RELX	Pod	Pod Pro	Dark Sparkle	Shenzhen RELX Technology Co., Ltd	2022-08-01	#REF!	#REF!	3	0	1	1	1	3% Nicotine	1.9ml		1	0	1	1	1	1	4	0	1	1	0	1	0	1	3.2	0.4	3.8	6.3	3.8	0.125	0.507937	0	1	1	1	1		1	2	1	0	1	0
#REF!	RELX	Pod	Pod Pro	Tobacco	Shenzhen RELX Technology Co., Ltd	2023-03-01	#REF!	#REF!	3	0	1	1	1	3% Nicotine	1.9ml		1	0	1	1	1	1	6	0	1	1	0	1	0	1	3.1	0.3	3.8	6.3	3.8	0.0967742	0.492063	0	1	1	1	1		1	2	1	0	1	0
#REF!	RELX	Pod	Pod Pro	Crisp Green	Shenzhen RELX Technology Co., Ltd	2023-03-01	#REF!	#REF!	3	0	1	1	1	3% Nicotine	1.9ml		1	0	1	1	1	1	4	1	1	1	0	1	0	1	3.1	0.4	3.8	6.3	3.8	0.129032	0.492063	0	1	1	1	1		1	2	1	0	1	0
#REF!	RELX	Pod	Pod Pro	Ludou Ice	Shenzhen RELX Technology Co., Ltd	2023-03-01	#REF!	#REF!	3	0	1	1	1	3% Nicotine	1.9ml		1	0	1	1	1	1	12	0	1	1	0	1	0	1	3.1	0.4	3.8	6.3	3.8	0.129032	0.492063	0	1	1	1	1		1	2	1	0	1	0
#REF!	RELX	Pod	Pod Pro	Menthol Xtra	Shenzhen RELX Technology Co., Ltd	2023-04-01	#REF!	#REF!	3	0	1	1	1	3% Nicotine	1.9ml		1	0	1	1	1	1	11	1	1	1	0	1	0	1	3.1	0.3	3.8	6.3	3.8	0.0967742	0.492063	0	1	1	1	1		1	2	1	0	1	0
#REF!	RELX	Pod	Pod Pro	Menthol Plus	Shenzhen RELX Technology Co., Ltd	2023-04-01	#REF!	#REF!	3	0	1	1	1	3% Nicotine	1.9ml		1	0	1	1	1	1	1	1	1	1	0	1	0	1	3.1	0.4	3.8	6.3	3.8	0.129032	0.492063	0	1	1	1	1		1	2	1	0	1	0
#REF!	RELX	Pod	Pod Pro	Tangy Purple	Shenzhen RELX Technology Co., Ltd	2023-03-01	#REF!	#REF!	3	0	1	1	1	3% Nicotine	1.9ml		1	0	1	1	1	1	9	1	1	1	0	1	0	1	3.1	0.3	3.8	6.3	3.8	0.0967742	0.492063	0	1	1	1	1		1	2	1	0	1	0
#REF!	Snowplus	Disposable	Go 10000	Tropical Breeze	Shenzhen Xuewu Technology Co., Ltd.	Not specified	#REF!	#REF!	4	0	0	3	1	0.03	20ml	10000	1	0	1	1	1	1	4	0	1	1	0	1	0	1	6.1	0.5	7.2	12.2	7.2	0.0819672	0.5	0	1	1	1	1	4	0	2	1	0	1	0
#REF!	Snowplus	Disposable	Go 10000	Sour Grape	Shenzhen Xuewu Technology Co., Ltd.	Not specified	#REF!	#REF!	4	0	0	3	1	0.03	20ml	10000	1	0	1	1	1	1	4	0	1	1	0	1	0	1	6.1	0.5	7.2	12.2	7.2	0.0819672	0.5	0	1	1	1	1	4	0	2	1	0	1	0
#REF!	Snowplus	Disposable	Go 10000	Fizz Sparkle	Shenzhen Xuewu Technology Co., Ltd.	Not specified	#REF!	#REF!	4	0	0	3	1	0.03	20ml	10000	1	0	1	1	1	1	4	0	1	1	0	1	0	1	6.1	0.5	7.2	12.2	7.2	0.0819672	0.5	0	1	1	1	1	4	0	2	1	0	1	0
#REF!	Snowplus	Disposable	Go 10000	Pink Blast	Shenzhen Xuewu Technology Co., Ltd.	Not specified	#REF!	#REF!	4	0	0	3	1	0.03	20ml	10000	1	0	1	1	1	1	4	0	1	1	0	1	0	1	6.1	0.5	7.2	12.2	7.2	0.0819672	0.5	0	1	1	1	1	4	0	2	1	0	1	0
#REF!	Snowplus	Disposable	Go 10000	Orchard Round	Shenzhen Xuewu Technology Co., Ltd.	Not specified	#REF!	#REF!	4	0	0	3	1	0.03	20ml	10000	1	0	1	1	1	1	4	0	1	1	0	1	0	1	6.1	0.5	7.2	12.2	7.2	0.0819672	0.5	0	1	1	1	1	4	0	2	1	0	1	0
#REF!	Snowplus	Disposable	Go 10000	Rich Roast	Shenzhen Xuewu Technology Co., Ltd.	Not specified	#REF!	#REF!	4	0	0	3	1	0.03	20ml	10000	1	0	1	1	1	1	4	0	1	1	0	1	0	1	6.1	0.5	7.2	12.2	7.2	0.0819672	0.5	0	1	1	1	1	4	0	2	1	0	1	0
#REF!	Snowplus	Disposable	Gem 9000	Sour Green	Shenzhen Xuewu Technology Co., Ltd.	2023-03-20	#REF!	#REF!	4	0	0	3	1	0.03	18ml	9000	1	0	0	1	1	1	4	0	1	1	0	1	0	1	5.5	0.4	4.7	11	4.7	0.0727273	0.5	0	0	1	1	1	4	0	2	1	0	1	0
#REF!	Snowplus	Disposable	Gem 9000	Red Mix	Shenzhen Xuewu Technology Co., Ltd.	2023-03-20	#REF!	#REF!	4	0	0	3	1	0.03	18ml	9000	1	0	0	1	1	1	4	0	1	1	0	1	0	1	5.5	0.4	4.7	11	4.7	0.0727273	0.5	0	0	1	1	1	4	0	2	1	0	1	0
#REF!	Snowplus	System	Alien Air	Menthol	Shenzhen Xuewu Technology Co., Ltd.	2022-10-08	#REF!	#REF!	4	0	1	3	1	0.05	2ml		3																			0.99	0
#REF!	Snowplus	Device	Snowplus Lite		Shenzhen Xuewu Technology Co., Ltd.	2020-08-20	#REF!	#REF!	4	0	0	2	0				1	0	1	1	0	0	99	0	2	0	1	1	0	1	3.4	3.4	5.9	10.2	6	1	0.327778	0	1	1	0	0	99	0	2	0	1	1	0
#REF!	Snowplus	Refill pod	Pods (x3)	Chocolate Milk	Shenzhen Xuewu Technology Co., Ltd.	2021-05-14	#REF!	#REF!	4	0	0	1	1	0.03	2ml		1	0	1	1	0	0	99	0	2	0	1	1	0	1	3.3	3.3	5.9	10.2	6.1	1	0.312922	0	1	1	0	0	99	0	2	0	1	1	0
#REF!	Snowplus	Refill pod	Pods (x3)	Milk Tea	Shenzhen Xuewu Technology Co., Ltd.	2021-05-20	#REF!	#REF!	4	0	0	1	1	0.03	2ml		1	0	1	1	0	0	99	0	2	0	1	1	0	1	3.3	3.3	5.9	10.2	6.1	1	0.312922	0	1	1	0	0	99	0	2	0	1	1	0
#REF!	Snowplus	Refill pod	Pods S (x3)	Strawberry	Shenzhen Xuewu Technology Co., Ltd.	2022-06-16	#REF!	#REF!	4	0	0	1	1	0.03	1.7ml		1	0	1	1	0	1	20	1	2	1	0	1	0	1	5.2	0.7	6	10.3	6	0.134615	0.504854	0	1	1	0	1	20	1	2	1	0	1	0
#REF!	Snowplus	Refill pod	Pods S (x3)	Ice Cola	Shenzhen Xuewu Technology Co., Ltd.	2022-05-16	#REF!	#REF!	4	0	0	1	1	0.03	1.7ml		1	0	1	1	0	1	20	1	2	1	0	1	0	1	5.2	0.7	6.1	10.2	6.1	0.134615	0.509804	0	1	1	0	1	20	1	2	1	0	1	0
#REF!	Snowplus	Refill pod	Pods S (x3)	Crisp Red	Shenzhen Xuewu Technology Co., Ltd.	16 Sept 2022	#REF!	#REF!	4	0	0	1	1	0.03	1.7ml		1	0	1	1	0	1	4	1	1	1	0	1	0	1	5.1	0.5	6.1	10.2	6.1	0.0980392	0.5	0	1	1	0	1	4	1	2	1	0	1	0
#REF!	Chilx	Disposable	CHilx Werpa	Tobacco	Room A712, Languang Tech Building	2022-07-05	#REF!	#REF!	4	0	1	3	1	0.03	4ml	1600	1	0	1	1	1	1	10	1	2	1	0	1	0	1	6.2	0.9	2.8	12.4	2.8	0.145161	0.5	0	1	1	1	1	10	1	2	1	0	1	0
#REF!	Snowplus	Disposable	Go 3000	Apple Strawberry Banana	Shenzhen Xuewu Technology Co., Ltd.	2022-08-05	#REF!	#REF!	4	0	0	3	1	0.02	7ml	3000	1	0	1	1	0	0	99	1	2	0	1	1	0	1	4.5	4.5	2.8	13.3	3	1	0.315789	0	1	1	0	0	99	1	2	0	1	1	0
#REF!	Chilx	Disposable	Chilx Styl	Tobacco	Room A712, Languang Tech Building	2022-07-07	#REF!	#REF!	4	0	1	3	1	0.03	2ml	800	1	0	1	1	1	1	1	0	2	1	0	1	0	1	6.2	1	2.8	12.4	2.8	0.16129	0.5	0	1	1	1	1	1	0	2	1	0	1	0
#REF!	Snowplus	Refill pod	Pod	Classic Milk Tea	Shenzhen Xuewu Technology Co., Ltd.	Not specified	#REF!	#REF!	4	0	1	1	0		1.5ml		1	0	0	99	99	99	0	99	99	99	99	99	99	99						0.99	0	0	0	99	99	99	0	99	99	99	99	99	99
#REF!	Snowplus	Refill pod	Pod	Grapefruit	Shenzhen Xuewu Technology Co., Ltd.	Not specified	#REF!	#REF!	4	0	1	1	1	0.03	1.5ml		1	0	1	1	0	0	99	1	2	0	1	1	0	1	1.6	1.6	3.2	5.4	3.6	1	0.263374	0	1	1	0	1	99	1	2	0	1	1	0
#REF!	Snowplus	Refill pod	Pod	Ice Cola	Shenzhen Xuewu Technology Co., Ltd.	Not specified	#REF!	#REF!	4	0	1	1	1	0.015	1.5ml		1	0	1	1	0	0	99	1	2	0	1	1	0	1						0.99	0	0	1	1	0	1	99	1	2	0	1	1	0
#REF!	Snowplus	Refill pod	Pod	Mint	Shenzhen Xuewu Technology Co., Ltd.	Not specified	#REF!	#REF!	4	0	1	1	1	0.05	1.5ml		1	0	1	1	0	0	99	1	2	0	1	1	0	1						0.99	0	0	1	1	0	1	99	1	2	0	1	1	0
#REF!	Snowplus	Refill pod	Alien Pod	Banana Ice	Shenzhen Xuewu Technology Co., Ltd.	2022-05-25	#REF!	#REF!	4	0	1	1	1	0.03	2ml		1	0	1	1	1	1	20	1	2	1	0	1	0	1	3.3	0.5	3.7	6.6	3.7	0.151515	0.5	0	1	1	1	1	20	1	2	1	0	1	0
#REF!	Snowplus	Refill pod	Alien Pod	Peach	Shenzhen Xuewu Technology Co., Ltd.	2022-06-27	#REF!	#REF!	4	0	1	1	1	0.03	2ml		1	0	1	1	1	1	20	1	2	1	0	1	0	1	3.3	0.5	3.7	6.6	3.7	0.151515	0.5	0	1	1	1	1	20	1	2	1	0	1	0
#REF!	Snowplus	Refill pod	Alien Pod	Pink Lemonade	Shenzhen Xuewu Technology Co., Ltd.	2022-05-19	#REF!	#REF!	4	0	1	1	1	0.03	2ml		1	0	1	1	1	1	20	1	2	1	0	1	0	1	3.3	0.5	3.7	6.6	3.7	0.151515	0.5	0	1	1	1	1	20	1	2	1	0	1	0
#REF!	Snowplus	Refill pod	Alien Pod	Lychee Ice	Shenzhen Xuewu Technology Co., Ltd.	2022-06-07	#REF!	#REF!	4	0	1	1	1	0.03	2ml		1	0	1	1	1	1	20	1	2	1	0	1	0	1	3.3	0.5	3.7	6.6	3.7	0.151515	0.5	0	1	1	1	1	20	1	2	1	0	1	0
#REF!	Snowplus	Refill pod	Alien Pod	Orange Soda	Shenzhen Xuewu Technology Co., Ltd.	2022-05-19	#REF!	#REF!	4	0	1	1	1	0.03	2ml		1	0	1	1	1	1	20	1	2	1	0	1	0	1	3.3	0.5	3.7	6.6	3.7	0.151515	0.5	0	1	1	1	1	20	1	2	1	0	1	0
#REF!	Snowplus	Refill pod	Alien Pod	Passion Fruit Sunrise	Shenzhen Xuewu Technology Co., Ltd.	2022-05-19	#REF!	#REF!	4	0	1	1	1	0.03	2ml		1	0	1	1	1	1	20	1	2	1	0	1	0	1	3.3	0.5	3.7	6.6	3.7	0.151515	0.5	0	1	1	1	1	20	1	2	1	0	1	0
#REF!	Snowplus	Refill pod	Alien Pod	Blueberry	Shenzhen Xuewu Technology Co., Ltd.	2022-06-08	#REF!	#REF!	4	0	1	1	1	0.03	2ml		1	0	1	1	1	1	20	1	2	1	0	1	0	1	3.3	0.5	3.7	6.6	3.7	0.151515	0.5	0	1	1	1	1	20	1	2	1	0	1	0
#REF!	Juul	Refill pod	JUULpods (x2)	Menthol	"Hardware manufactured in China under license from JUUL Labs, Inc."	Not specified	#REF!	#REF!	5	0	1	1	1	0.05	0.7ml		1	0	1	1	0	0	99	0	2	0	1	1	0	1	2	2	6.2	11.1	6.4	1	0.17455	0	1	1	0	0	99	0	2	0	1	1	0
#REF!	Juul	Refill pod	JUULpods (x2)	Virginia Tobacco	"Hardware manufactured in China under license from JUUL Labs, Inc."	Not specified	#REF!	#REF!	5	0	1	1	1	0.03	0.7ml		1	0	1	1	0	0	99	0	2	0	1	1	0	1	2	2	6.1	11.1	6.4	1	0.171734	0	1	1	0	0	99	0	2	0	1	1	0
#REF!	Juul	Refill pod	JUULpods (x2)	Virginia Tobacco	"Hardware manufactured in China under license from JUUL Labs, Inc."	Not specified	#REF!	#REF!	5	0	1	1	1	0.05	0.7ml		1	0	1	1	0	0	99	0	2	0	1	1	0	1	2	2	6.1	11	6.4	1	0.173295	0	1	1	0	0	99	0	2	0	1	1	0
#REF!	Juul	Device	JUUL device		"Hardware manufactured in China under license from JUUL Labs, Inc."	Not specified	#REF!	#REF!	5	0	1	2	0				1	0	1	1	0	0	99	0	2	0	1	1	0	1	2	2	6.1	11.4	6.3	1	0.169869	0	1	1	0	0	99	0	2	0	1	1	0
#REF!	Relx	Device	Relx Essential		Shenzhen RELX Technology Co., Ltd.	2021-06-12	#REF!	#REF!	4	0	1	2	0				1	0	1	1	0	0	99	0	2	0	1	1	0	1	3.8	3.8	5.9	12.6	6.3	1	0.282439	0	1	1	0	0	99	0	2	0	1	1	0
#REF!	RELX	Pod	Pod Pro	Red Swirl	Shenzhen RELX Technology Co., Ltd	2023-06-01	#REF!	#REF!	4	0	1	1	1	3% Nicotine	1.9ml		1	0	1	1	1	1	10	1	1	1	0	1	0	1	3.1	0.3	3.8	6.3	3.8	0.0967742	0.492063	0	1	1	1	1		1	2	1	0	1	0
#REF!	RELX	Pod	Pod Pro	Purple Gems	Shenzhen RELX Technology Co., Ltd	2023-03-01	#REF!	#REF!	4	0	1	1	1	3% Nicotine	1.9ml		1	0	1	1	1	1	6	0	1	1	0	1	0	1	3.1	0.3	3.8	6.3	3.8	0.0967742	0.492063	0	1	1	1	1		1	2	1	0	1	0
#REF!	RELX	Pod	Pod Pro	Garden's Heart	Shenzhen RELX Technology Co., Ltd	2023-03-01	#REF!	#REF!	4	0	1	1	1	3% Nicotine	1.9ml		1	0	1	1	1	1	3	1	1	1	0	1	0	1	3.1	0.4	3.8	6.3	3.8	0.129032	0.492063	0	1	1	1	1		1	2	1	0	1	0
#REF!	RELX	Pod	Pod Pro	Hazelnut Latte	Shenzhen RELX Technology Co., Ltd	2023-04-01	#REF!	#REF!	4	0	1	1	1	3% Nicotine	1.9ml		1	0	1	1	1	1	4	1	1	1	0	1	0	1	3.1	0.3	3.8	6.3	3.8	0.0967742	0.492063	0	1	1	1	1		1	2	1	0	1	0
#REF!	RELX	Pod	Pod Pro	Purple Snow	Shenzhen RELX Technology Co., Ltd	2023-07-01	#REF!	#REF!	4	0	1	1	1	3% Nicotine	1.9ml		1	0	1	1	1	1	3	1	1	1	0	1	0	1	3.1	0.4	3.8	6.3	3.8	0.129032	0.492063	0	1	1	1	1		1	2	1	0	1	0
#REF!	RELX	Pod	Pod Pro	Whitei Freeze	Shenzhen RELX Technology Co., Ltd	2023-07-01	#REF!	#REF!	4	0	1	1	1	3% Nicotine	1.9ml		1	0	1	1	1	1	5	1	1	1	0	1	0	1	3.1	0.4	3.8	6.3	3.8	0.129032	0.492063	0	1	1	1	1		1	2	1	0	1	0
#REF!	RELX	Pod	Pod Pro	Fragrant Burst	Shenzhen RELX Technology Co., Ltd	2023-06-01	#REF!	#REF!	4	0	1	1	1	3% Nicotine	1.9ml		1	0	1	1	1	1	8	1	1	1	0	1	0	1	3.1	0.4	3.8	6.3	3.8	0.129032	0.492063	0	1	1	1	1		0	2	1	0	1	0
#REF!	RELX	Pod	Pod Pro	Orchard Rounds	Shenzhen RELX Technology Co., Ltd	2023-05-01	#REF!	#REF!	4	0	1	1	1	3% Nicotine	1.9ml		1	0	1	1	1	1	9	1	1	1	0	1	0	1	3.1	0.3	3.8	6.3	3.8	0.0967742	0.492063	0	1	1	1	1		1	2	1	0	1	0
#REF!	RELX	Pod	Pod Pro	Blue Gems	Shenzhen RELX Technology Co., Ltd	2023-07-01	#REF!	#REF!	4	0	1	1	1	3% Nicotine	1.9ml		1	0	1	1	1	1	8	1	1	1	0	1	0	1	3.1	0.4	3.8	6.3	3.8	0.129032	0.492063	0	1	1	1	1	8	1	2	1	0	1	0
#REF!	RELX	Pod	Pod Pro	Iced Latte	Shenzhen RELX Technology Co., Ltd	2023-04-01	#REF!	#REF!	4	0	1	1	1	3% Nicotine	1.9ml		1	0	1	1	1	1	2	1	1	1	0	1	0	1	3.1	0.4	3.8	6.3	3.8	0.129032	0.492063	0	1	1	1	1	2	1	2	1	0	1	0
#REF!	RELX	Pod	Pod Pro	Brighleaf Tobacco	Shenzhen RELX Technology Co., Ltd	2022-07-01	#REF!	#REF!	4	0	1	1	1	3% Nicotine	1.9ml		1	0	1	1	1	1	9	1	1	1	0	1	0	1	3.1	0.3	3.8	6.3	3.8	0.0967742	0.492063	0	1	1	1	1	9	1	2	1	0	1	0
#REF!	RELX	Pod	Pod Pro	Fresh Red	Shenzhen RELX Technology Co., Ltd	2023-02-01	#REF!	#REF!	4	0	1	1	1	3% Nicotine	1.9ml		1	0	1	1	1	1	11	1	1	1	0	1	0	1	3.1	0.3	3.8	6.3	3.8	0.0967742	0.492063	0	1	1	1	1	11	1	2	1	0	1	0
#REF!	RELX	Pod	Pod Pro	Root Brew	Shenzhen RELX Technology Co., Ltd	2023-03-01	#REF!	#REF!	4	0	1	1	1	3% Nicotine	1.9ml		1	0	1	1	1	1	3	1	1	1	0	1	0	1	3.1	0.4	3.8	6.3	3.8	0.129032	0.492063	0	1	1	1	1	3	1	2	1	0	1	0
#REF!	RELX	Pod	Pod Pro	Zesty Sparkle	Shenzhen RELX Technology Co., Ltd	2023-05-01	#REF!	#REF!	4	0	1	1	1	3% Nicotine	1.9ml		1	0	1	1	1	1	3	1	1	1	0	1	0	1	3.1	0.4	3.8	6.3	3.8	0.129032	0.492063	0	1	1	1	1	3	1	2	1	0	1	0
#REF!	RELX	Pod	Pod Pro	Golden Slice	Shenzhen RELX Technology Co., Ltd	2023-03-01	#REF!	#REF!	4	0	1	1	1	3% Nicotine	1.9ml		1	0	1	1	1	1	10	1	1	1	0	1	0	1	3.1	0.3	3.8	6.3	3.8	0.0967742	0.492063	0	1	1	1	1	10	1	2	1	0	1	0
#REF!	RELX	Pod	Pod Pro	Classic Tobacco	Shenzhen RELX Technology Co., Ltd	2023-07-01	#REF!	#REF!	4	0	1	1	1	3% Nicotine	1.9ml		1	0	1	1	1	1	2	1	1	1	0	1	0	1	3.1	0.4	3.8	6.3	3.8	0.129032	0.492063	0	1	1	1	1	2	1	2	1	0	1	0
#REF!	Iqos	Heat sticks	HEETS	Yellow Selection	Philip Morris Korea Inc.	Not Specified	#REF!	#REF!	3	1	1	4	1				3																			0.99	0
#REF!	Iqos	Heat sticks	HEETS	Amber Selection	PT. Hanjaya Mandala Sampoerna	Not Specified	#REF!	#REF!	3	1	1	4	1				3																			0.99	0
#REF!							#REF!	#REF!	2			8																								0.99	0
#REF!							#REF!	#REF!	2			8																								0.99	0
#REF!	RELX	Pod	Pod Pro	Mellow Melody	Shenzhen RELX Technology Co., Ltd.	2023-05-01	#REF!	#REF!	4	0	1	1	1	3% Nicotine	1.9ml		1	0	1	1	1	1	2	1	1	1	0	1	0	1	3.1	0.4	3.8	6.3	3.8	0.129032	0.492063	0	1	1	1	1	2	1	2	1	0	1	0
#REF!	RELX	Pod	Pod Pro	Ginger Tea	Shenzhen Relx Technology Co., Ltd.	2023-03-01	#REF!	#REF!	4	0	1	1	1	3% Nicotine	1.9ml		1	0	1	1	1	1	11	1	1	1	0	1	0	1	3.1	0.3	3.8	6.3	3.8	0.0967742	0.492063	0	1	1	1	1	11	1	2	1	0	1	0
#REF!	RELX	Pod	Pod Pro	Menthol	Shenzhen Relx Technology Co., Ltd.	2022-07-01	#REF!	#REF!	4	0	1	1	1	3% Nicotine	1.9ml		1	0	1	1	1	1	8	1	1	1	0	1	0	1	3.1	0.4	3.8	6.3	3.8	0.129032	0.492063	0	1	1	1	1	8	1	2	1	0	1	0
#REF!	RELX	Pod	Pod Pro	Sunny Sparkle	Shenzhen Relx Technology Co., Ltd.	2023-03-01	#REF!	#REF!	4	0	1	1	1	3% Nicotine	1.9ml		1	0	1	1	1	1	8	1	1	1	0	1	0	1	3.1	0.4	3.8	6.3	3.8	0.129032	0.492063	0	1	1	1	1	8	1	2	1	0	1	0
#REF!	Oxbar	Disposable	A6000	Pink Lemon	YME Technology Limited	2022-11-02	#REF!	#REF!	4	0	0	3	1	0.05	15ml	6000	1	0	0	99	99	99	0	99	99	99	99	99	99	99						0.99	0	0	0	99	99	99	0	99	99	99	99	99	99
#REF!	Oxbar	Disposable	A6000	Blue Razz	YME Technology Limited	2022-11-02	#REF!	#REF!	4	0	0	3	1	0.05	15ml	6000	1	0	0	99	99	99	0	99	99	99	99	99	99	99						0.99	0	0	0	99	99	99	0	99	99	99	99	99	99
#REF!	Oxbar	Disposable	A6000	Aloe Grape	YME Technology Limited	23 Sept 2022	#REF!	#REF!	4	0	0	3	1	0.05	15ml	6000	1	0	0	99	99	99	0	99	99	99	99	99	99	99						0.99	0	0	0	99	99	99	0	99	99	99	99	99	99
#REF!	Oxbar	Disposable	A6000	Watermelon Ice	YME Technology Limited	2022-11-04	#REF!	#REF!	4	0	0	3	1	0.05	15ml	6000	1	0	0	99	99	99	0	99	99	99	99	99	99	99						0.99	0	0	0	99	99	99	0	99	99	99	99	99	99
#REF!	Artery	Disposable	iMVP 8000	GLC	Shenzhen EHPRO Technology Co., Ltd	2023-04-26	#REF!	#REF!	4	0	0	3	1	30mg freebase nicotine	10ml	8000	1	0	1	1	1	1	6	1	2	1	0	1	0	1	5.4	0.7	5.7	10.7	5.7	0.12963	0.504673	0	1	1	1	1	6	1	1	1	0	1	0
#REF!	Artery	Disposable	iMVP 8000	TIC	Shenzhen EHPRO Technology Co., Ltd	2023-04-26	#REF!	#REF!	4	0	0	3	1	30mg freebase nicotine	10ml	8000	1	0	1	1	1	1	6	0	2	1	0	1	0	1	5.4	0.7	5.7	10.7	5.7	0.12963	0.504673	0	1	1	1	1	6	0	1	1	0	1	0
#REF!	Artery	Disposable	iMVP 8000	SS	Shenzhen EHPRO Technology Co., Ltd	2023-04-26	#REF!	#REF!	4	0	0	3	1	30mg freebase nicotine	10ml	8000	1	0	1	1	1	1	6	0	2	1	0	1	0	1	5.4	0.7	5.7	10.7	5.7	0.12963	0.504673	0	1	1	1	1	6	0	1	1	0	1	0
#REF!	Artery	Disposable	iMVP 8000	MCM	Shenzhen EHPRO Technology Co., Ltd	2023-04-26	#REF!	#REF!	4	0	0	3	1	30mg freebase nicotine	10ml	8000	1	0	1	1	1	1	14	1	2	1	0	1	0	1	5.4	0.7	5.7	10.7	5.7	0.12963	0.504673	0	1	1	1	1	14	1	1	1	0	1	0
#REF!	Doo Bar	Disposable	Doo Bar	Strawberry	Shenzhen Dispo Technology Co., Ltd.	27 Sept 2022	#REF!	#REF!	1	0	0	3	1	0.05	15ml	6500	1	0	1	0	1	1	10	1	2	1	0	0	0	1	5.9	0.8	3.8	12.4	3.8	0.135593	0.475806	0	0	99	99	99	0	99	99	99	99	99	99
#REF!	Doo Bar	Disposable	Doo Bar	Strawberry	Shenzhen Dispo Technology Co., Ltd.	26 Sept 2022	#REF!	#REF!	1	0	0	3	1	0.06	15ml	6500	1	0	0	99	99	99	0	99	99	99	99	99	99	99						0.99	0	0	0	99	99	99	0	99	99	99	99	99	99
#REF!	Doo Bar	Disposable	Doo Bar	Lemon Ice	Shenzhen Dispo Technology Co., Ltd.	27 Sept 2022	#REF!	#REF!	1	0	0	3	1	0.05	15ml	6500	1	0	0	99	99	99	0	99	99	99	99	99	99	99						0.99	0	0	0	99	99	99	0	99	99	99	99	99	99
#REF!	Toha	Disposable	Drinkbar	Peach	Not specified	Not specified	#REF!	#REF!	1	0	0	3	1	5% Salt Nicotine	15ml	6000	1	0	0	99	99	99	0	99	99	99	99	99	99	99						0.99	0	0	0	99	99	99	0	99	99	99	99	99	99
#REF!	Toha	Disposable	Drinkbar	Cola Mint	Not specified	Not specified	#REF!	#REF!	1	0	0	3	1	5% Salt Nicotine	15ml	6000	1	0	0	99	99	99	0	99	99	99	99	99	99	99						0.99	0	0	0	99	99	99	0	99	99	99	99	99	99
#REF!	Toha	Disposable	Drinkbar	Cantaloupe Milk	Not specified	Not specified	#REF!	#REF!	1	0	0	3	1	5% Salt Nicotine	15ml	6000	1	0	0	99	99	99	0	99	99	99	99	99	99	99						0.99	0	0	0	99	99	99	0	99	99	99	99	99	99
#REF!	Toha	Disposable	Drinkbar	Banana Milk Ice	Not specified	Not specified	#REF!	#REF!	1	0	0	3	1	5% Salt Nicotine	15ml	6000	1	0	0	99	99	99	0	99	99	99	99	99	99	99						0.99	0	0	0	99	99	99	0	99	99	99	99	99	99
#REF!	Toha	Disposable	Drinkbar	Latte Coffee	Not specified	Not specified	#REF!	#REF!	1	0	0	3	1	5% Salt Nicotine	15ml	6000	1	0	0	99	99	99	0	99	99	99	99	99	99	99						0.99	0	0	0	99	99	99	0	99	99	99	99	99	99
#REF!	Toha	Disposable	Drinkbar	Pina Colada	Not specified	Not specified	#REF!	#REF!	1	0	0	3	1	5% Salt Nicotine	15ml	6000	1	0	0	99	99	99	0	99	99	99	99	99	99	99						0.99	0	0	0	99	99	99	0	99	99	99	99	99	99
#REF!	Toha	Disposable	Toha Bar	Lemon Mojito	Not specified	Not specified	#REF!	#REF!	1	0	0	3	1	5% Salt Nicotine	19ml	8000	1	0	0	99	99	99	0	99	99	99	99	99	99	99						0.99	0	0	0	99	99	99	0	99	99	99	99	99	99
#REF!	Toha	Disposable	Toha Bar	Mango Milkshake	Not specified	Not specified	#REF!	#REF!	1	0	0	3	1	5% Salt Nicotine	19ml	8000	1	0	0	99	99	99	0	99	99	99	99	99	99	99						0.99	0	0	0	99	99	99	0	99	99	99	99	99	99
#REF!	Doo Bar	Disposable	Doo Bar	Blueberry Cheesecake	Shenzhen Dispo Technology Co., Ltd.	27 Sept 2022	#REF!	#REF!	1	0	0	3	1	0.05	15ml	6500	1	0	1	0	1	1	10	1	2	1	0	0	0	1	5.9	0.8	3.8	12.4	3.8	0.135593	0.475806	0	0	99	99	99	0	99	99	99	99	99	99
#REF!	Doo Bar	Disposable	Doo Bar	Watermelon	Shenzhen Dispo Technology Co., Ltd.	Covered	#REF!	#REF!	1	0	0	3	1	0.05	15ml	6500	1	0	0	99	99	99	0	99	99	99	99	99	99	99						0.99	0	0	0	99	99	99	0	99	99	99	99	99	99
#REF!	Doo Bar	Disposable	Doo Bar	Blueberry Cheesecake	Shenzhen Dispo Technology Co., Ltd.	Covered	#REF!	#REF!	1	0	0	3	1	0.05	15ml	6500	1	0	0	99	99	99	0	99	99	99	99	99	99	99						0.99	0	0	0	99	99	99	0	99	99	99	99	99	99
#REF!	Waspe	Device	R5		Not specified	Not specified	#REF!	#REF!	1	0	0	2	0				1	0	0	99	99	99	0	99	99	99	99	99	99	99						0.99	0	0	0	99	99	99	0	99	99	99	99	99	99
#REF!	ORFR	Device	Nexmini		ORFR	Not specified	#REF!	#REF!	1	0	0	2	0				3																			0.99	0
#REF!	OXVA	Device	Xlim		Shenzhen Future Tech Co., Ltd.	Not specified	#REF!	#REF!	1	0	0	2	0				1	0	0	99	99	99	0	99	99	99	99	99	99	99						0.99	0	0	0	99	99	99	0	99	99	99	99	99	99
#REF!	Smok	Device	Nord 2		Shenzhen ICPS Technology SO., Ltd	Not specified	#REF!	#REF!	1	0	0	2	0				1	0	0	99	99	99	0	99	99	99	99	99	99	99						0.99	0	0	0	99	99	99	0	99	99	99	99	99	99
#REF!	Purge	Device	Ally		Not specified	Not Specified	#REF!	#REF!	1	0	0	2	0				1	0	0	99	99	99	0	99	99	99	99	99	99	99						0.99	0	0	0	99	99	99	0	99	99	99	99	99	99
#REF!	Wotofo	Device	Manik Pod Mod		WOTOFO	Not Specified	#REF!	#REF!	1	0	0	2	0				3																			0.99	0
#REF!	Cigpet	Device	Capo		Shenzhen Cigpet Technology Co., Ltd.	Not specified	#REF!	#REF!	1	0	0	2	0				1	0	0	99	99	99	0	99	99	99	99	99	99	99						0.99	0	0	0	99	99	99	0	99	99	99	99	99	99
#REF!	NuoYan	Device	V8-120W		Not specified	Not specified	#REF!	#REF!	1	0	0	2	0				1	0	0	99	99	99	0	99	99	99	99	99	99	99						0.99	0	0	0	99	99	99	0	99	99	99	99	99	99
#REF!	Laisimo	Device	L1 200W Temperature Control Mod		Not specified	Not specified	#REF!	#REF!	1	0	0	2	0				3																			0.99	0
#REF!	Magic	Juice		STR GHM	Not specified	Not specified	#REF!	#REF!	1	0	1	7	1	12mg	60ml		5																			0.99	0
#REF!	Magic	Juice		MCH GHM	Not specified	Not specified	#REF!	#REF!	1	0	1	7	1	12mg	60ml		5																			0.99	0
#REF!	MC	Juice		CSTD	Not specified	Not specified	#REF!	#REF!	1	0	1	7	1	12mg	Not specified		5																			0.99	0
#REF!	9						#REF!	#REF!	1			7																								0.99	0
#REF!	Master Tsklt	Juice		Triple B	Master Vapour	Not specified	#REF!	#REF!	1	0	1	7	1	2mg	50ml		5																			0.99	0
#REF!	Master Tsklt	Juice		Blue Mint	Master Vapour	Not specified	#REF!	#REF!	1	0	1	7	1	2mg	50ml		5																			0.99	0
#REF!	9						#REF!	#REF!	1			7																								0.99	0
#REF!	Dosage Fruity	Juice		MXB	Not specified	Not specified	#REF!	#REF!	1	0	1	7	1	mid	Not specified		5																			0.99	0
#REF!	9						#REF!	#REF!	1			7																								0.99	0
#REF!	9						#REF!	#REF!	1			7																								0.99	0
#REF!	9						#REF!	#REF!	1			7																								0.99	0
#REF!	9						#REF!	#REF!	1			7																								0.99	0
#REF!	9						#REF!	#REF!	1			7																								0.99	0
#REF!	Dr. Premium Jr.	Juice		Blue L.	Not specified	Not specified	#REF!	#REF!	1	0	1	7	1	6mg	50ml		5																			0.99	0
#REF!	Dr. Premium Jr.	Juice		Straw.Yacold	Not specified	Not specified	#REF!	#REF!	1	0	1	7	1	6mg	50ml		5																			0.99	0
#REF!	9						#REF!	#REF!	1			7																								0.99	0
#REF!	9						#REF!	#REF!	1			7																								0.99	0
#REF!	Dr. Premium Jr.	Juice		BBG.G	Not specified	Not specified	#REF!	#REF!	1	0	1	7	1	6mg	50ml		5																			0.99	0
#REF!	9						#REF!	#REF!	1			7																								0.99	0
#REF!	Free Base Collection		Free Base Collection	Blue Elixir	Not specified	Not specified	#REF!	#REF!	1	0	1	7	1	3mg	60ml		5																			0.99	0
#REF!	9						#REF!	#REF!	1			7																								0.99	0
#REF!	9						#REF!	#REF!	1			7																								0.99	0
#REF!	9						#REF!	#REF!	1			7																								0.99	0
#REF!	Icy Cold	Juice		Blue B	Not specified	Not specified	#REF!	#REF!	1	0	1	7	1	3mg	65ml		5																			0.99	0
#REF!	Ice Cndy Overload	Juice		Mln	Not specified	Not specified	#REF!	#REF!	1	0	1	7	1	3mg	65ml		5																			0.99	0
#REF!	Dosage Fruity	Juice	Juice	Grp	Not specified	Not specified	#REF!	#REF!	1	0	1	7	1	Mid	65ml		5																			0.99	0
#REF!	Icy Cold	Juice		Red Ice	Not specified	Not specified	#REF!	#REF!	1	0	1	7	1	3mg	65ml		5																			0.99	0
#REF!	Icy Cold	Juice		Green Slush	Not specified	Not specified	#REF!	#REF!	1	0	1	7	1	3mg	65ml		5																			0.99	0
#REF!	Icy Cold	Juice		Frost Melo	Not specified	Not specified	#REF!	#REF!	1	0	1	7	1	3mg	65ml		5																			0.99	0
#REF!	Free Base Collection		Free Base Collection	Fresh Red	Not specified	Not specified	#REF!	#REF!	1	0	1	7	1	6mg	60ml		5																			0.99	0
#REF!	Icy Cold	Juice		Tropic Freeze	Not specified	Not specified	#REF!	#REF!	1	0	1	7	1	3mg	65ml		5																			0.99	0
#REF!	Ice Cndy Overload			Blbrry	Not specified	Not specified	#REF!	#REF!	1	0	1	7	1	3mg	65ml		5																			0.99	0
#REF!	9						#REF!	#REF!	1			7																								0.99	0
#REF!	Frozen Overload			Blbrry	Not specified	Not specified	#REF!	#REF!	1	0	1	7	1	3mg	65ml		5																			0.99	0
#REF!	Free Base Collection		Free Base Collection	Fresh Green	Not specified	Not specified	#REF!	#REF!	1	0	1	7	1	6mg	60ml		5																			0.99	0
#REF!	Free Base Collection		Free Base Collection	Purple Vine	Not specified	Not specified	#REF!	#REF!	1	0	1	7	1	6mg	60ml		5																			0.99	0
#REF!	Ice Cndy Overload			Grp Strw	Not specified	Not specified	#REF!	#REF!	1	0	1	7	1	3mg	65ml		5																			0.99	0
#REF!	9						#REF!	#REF!	1			7																								0.99	0
#REF!	9						#REF!	#REF!	1			7																								0.99	0
#REF!	9						#REF!	#REF!	1			7																								0.99	0
#REF!	9						#REF!	#REF!	1			7																								0.99	0
#REF!	Cloudboss	Juice	FRTY Collection	STRW	Not specified	Not specified	#REF!	#REF!	1	0	1	7	1	3mg	100ml		5																			0.99	0
#REF!	Cloudboss	Juice	FRTY Collection	MNG	Not specified	Not specified	#REF!	#REF!	1	0	1	7	1	3mg	100ml		5																			0.99	0
#REF!	Cloudboss	Juice	FRTY Collection	WTM	Not specified	Not specified	#REF!	#REF!	1	0	1	7	1	3mg	100ml		5																			0.99	0
#REF!	9						#REF!	#REF!	1			7																								0.99	0
#REF!	9						#REF!	#REF!	1			7																								0.99	0
#REF!	9						#REF!	#REF!	1			7																								0.99	0
#REF!	9						#REF!	#REF!	1			7																								0.99	0
#REF!	9						#REF!	#REF!	1			7																								0.99	0
#REF!	Puff Man	Juice	Premium E-Liquid	Not specified (Strawberry)	Not specified	Not specified	#REF!	#REF!	1	0	1	7	1	Not specified	100ml		5																			0.99	0
#REF!	9						#REF!	#REF!	1			7																								0.99	0
#REF!	R Clouds	Juice		Frosted Cfee	Not specified	Not specified	#REF!	#REF!	1	0	1	7	1	3mg	Not specified		5																			0.99	0
#REF!	R Clouds	Juice		Frozen Grn Apl	Not specified	Not specified	#REF!	#REF!	1	0	1	7	1	3mg	Not specified		5																			0.99	0
#REF!	9						#REF!	#REF!	1			7																								0.99	0
#REF!	9						#REF!	#REF!	1			7																								0.99	0
#REF!	9						#REF!	#REF!	1			7																								0.99	0
#REF!	9						#REF!	#REF!	1			7																								0.99	0
#REF!	9						#REF!	#REF!	1			7																								0.99	0
#REF!	9						#REF!	#REF!	1			7																								0.99	0
#REF!	9						#REF!	#REF!	1			7																								0.99	0
#REF!	9						#REF!	#REF!	1			7																								0.99	0
#REF!	9						#REF!	#REF!	1			7																								0.99	0
#REF!	drizzle	Juice		Havoc	Drizzle E-Juice Manufacturing	Not specified	#REF!	#REF!	1	0	1	7	1	6mg freebase	100ml		5																			0.99	0
#REF!	9						#REF!	#REF!	1			7																								0.99	0
#REF!	9						#REF!	#REF!	1			7																								0.99	0
#REF!	9						#REF!	#REF!	1			7																								0.99	0
#REF!	9						#REF!	#REF!	1			7																								0.99	0
#REF!	9						#REF!	#REF!	1			7																								0.99	0
#REF!	9						#REF!	#REF!	1			7																								0.99	0
#REF!	9						#REF!	#REF!	1			7																								0.99	0
#REF!	Vookbar	Disposable	Amber 9000	Salted Fizzy	Vookbar	2023-04-17	#REF!	#REF!	1	0	1	3	1	0.03	18ml	9000	1	0	1	1	1	1	48	1	2	1	0	0	0	1	4.5	0.6	5.5	11.3	5.5	0.133333	0.39823	0	1	1	1	1	48	1	1	1	0	0	0
#REF!	Vookbar	Disposable	Amber 9000	Hazelnut Brown	Vookbar	2023-04-17	#REF!	#REF!	1	0	1	3	1	0.03	18ml	9000	1	0	1	1	1	1	48	1	2	1	0	0	0	1	4.5	0.5	5.5	11.3	5.5	0.111111	0.39823	0	1	1	1	1	48	1	1	1	0	0	0
#REF!	What Time Is It?	Juice		Mia Khalifa (Raspberry Iced)	4:20 O'Clock	Not specified	#REF!	#REF!	1	0	0	7	1	6mg	Not specified		1	0	1	1	1	1	2	1	2	1	0	1	1	1	4.7	0.7	6.5	11.8	4.7	0.148936	0.550847	0	1	1	1	1	2	1	2	1	0	1	1
#REF!	What Time Is It?	Juice		Fucc Boi (Langka Cheesecake)	4:20 O'Clock	Not specified	#REF!	#REF!	1	0	0	7	1	3mg	Not specified		1	0	1	1	1	1	2	1	2	1	0	1	1	1	4.8	0.7	6.5	11.8	4.8	0.145833	0.550847	0	1	1	1	1	2	1	2	1	0	1	1
#REF!	What Time Is It?	Juice		Fucc Girl (Ice Strawberry Bitch)	4:20 O'Clock	Not specified	#REF!	#REF!	1	0	0	7	1	6mg	Not specified		1	0	1	1	1	1	2	1	2	1	0	1	1	1	4.7	0.7	6.5	11.8	4.7	0.148936	0.550847	0	1	1	1	1	2	1	2	1	0	1	1
#REF!	Mosmo	Disposable	Zipmo 9000	Petmalu	Denkat Trading Corp.	2023-03-30	#REF!	#REF!	4	0	0	3	1	12mg freebase	10ml	9000	1	0	1	1	1	1	11	1	1	1	0	1	0	1	5.9	0.5	5.4	11.3	5.4	0.0847458	0.522124	0	1	1	1	1	11	1	2	1	0	1	0
#REF!	Aerogin x Viscosity	Disposable		SK Sangria	Shenzen Galaxy Fenghua Technology Co., Ltd.	2023-01-06	#REF!	#REF!	4	0	0	3	1	5mg	10ml	5500	1	0	1	1	1	1	7	1	2	1	0	1	0	1	4.1	0.6	5	9	5	0.146341	0.455556	0	1	1	1	1	7	1	1	1	0	1	0
#REF!	Aerogin x Cindy	Disposable		BBall	Shenzhen Genome Flavour Technology Co., Ltd.	Not specified	#REF!	#REF!	4	0	0	3	1	5mg freebase	10ml	5500	1	0	1	1	1	1	12	1	2	1	0	1	0	1	4.1	0.6	5.1	9	5.1	0.146341	0.455556	0	1	1	1	1	12	1	2	1	0	1	0
#REF!	Aerogin x Joozelab	Disposable		Venus Fantasy	Shenzhen Genome Flavour Technology Co., Ltd.	Not specified	#REF!	#REF!	4	0	0	3	1	5mg freebase	10ml	5500	1	0	1	1	1	1	12	1	2	1	0	1	0	1	4	0.6	5.1	9	5.1	0.15	0.444444	0	1	1	1	1	12	1	2	1	0	1	0
#REF!	Chillax	Disposable	Chillax Neo	Ruby Crisp	Denkat Trading Corp.	2023-03-20	#REF!	#REF!	4	0	0	3	1	30mg/ml freebase	10ml	8000	1	0	1	1	1	1	11	1	1	1	0	1	0	1	4.9	0.4	5.2	9.8	5.2	0.0816327	0.5	0	1	1	1	1	11	1	1	1	0	1	0
#REF!	Aerogin	Disposable	Disposable vape	Granny's Fave	Shenzen Galaxy Fenghua Technology Co., Ltd.	2023-01-06	#REF!	#REF!	4	0	0	3	1	5mg	10ml	8000	1	0	1	1	1	1	7	1	1	2	0	1	0	1	5.2	0.6	4.4	11	4.4	0.115385	0.472727	0	1	1	1	1	7	1	1	1	0	1	0
#REF!	Aerogin	Disposable	Disposable vape	Royal Freeze	Shenzen Galaxy Fenghua Technology Co., Ltd.	2023-01-06	#REF!	#REF!	4	0	0	3	1	5mg	10ml	8000	1	0	1	1	1	1	7	1	1	2	0	1	0	1	5.2	0.6	4.4	11	4.4	0.115385	0.472727	0	1	1	1	1	7	1	1	1	0	1	0
#REF!	Flava x Hyper Bar	Disposable	Disposable device	Bluebomb	Flava Corporation	Not specified	#REF!	#REF!	4	0	0	3	1	30mg/ml classic nicotine	10ml	10000	1	0	1	1	1	1	11	1	1	1	0	1	0	1	5.5	0.9	4	11.3	4	0.163636	0.486726	0	1	1	1	1	11	1	2	1	0	1	0
#REF!	Hyper Bar x Flava	Disposable	Disposable device	Black Fusion	Flava Corporation		#REF!	#REF!	4	0	0	3	1	30mg/ml	10 ml	10000	1	0	1	1	1	1	11	1	1	1	0	1	0	1	5.5	1.2	4	11.2	4	0.218182	0.491071	0	1	1	1	1	11	1	1	1	0	1	0
#REF!	Lost Vape x Viscocity	Disposable	LXV7500 PUFFS	Yassi	Shenzhen Genome Flavour Technology Co., Ltd.		#REF!	#REF!	4	0	0	3	1	5mg	10ml	7500	1	0	1	1	1	1	7	1	2	1	0	1	0	1	5.1	0.8	6	10.9	6	0.156863	0.46789	0	1	1	1	1	7	1	1	1	0	1	1
#REF!	Lost Vape x Viscocity	Disposable	LXV7500 PUFFS	Pink OG	Shenzhen Genome Flavour Technology Co., Ltd.	Not specified	#REF!	#REF!	4	0	0	3	1	5mg	10ml	7500	1	0	1	1	1	1	7	1	2	1	0	1	0	1	5.1	0.8	6	10.9	6	0.156863	0.46789	0	1	1	1	1	7	1	1	1	0	1	1
#REF!	Mosmo	Disposable	Storm X Pro	Black Mamba	Denkat Trading Corp.	2023-07-08	#REF!	#REF!	4	0	0	3	1	3mg classic nicotine	10ml	9000	1	0	1	1	1	1	11	0	1	1	0	1	0	1	5	0.5	6.5	10	6.5	0.1	0.5	0	1	1	1	1	11	0	2	1	0	1	0
#REF!	Mosmo	Disposable	Storm X Pro	Bazooka +	Denkat Trading Corp.	2023-07-08	#REF!	#REF!	4	0	0	3	1	3mg classic nicotine	10ml	9000	1	0	1	1	1	1	11	1	1	1	0	1	0	1	5	0.5	6.5	10	6.5	0.1	0.5	0	1	1	1	1	11	1	2	1	0	1	0
#REF!	Mosmo	Disposable	Jucy Punk +	S.C	Shenzhen Aixingwang Electronic Technology Co., Ltd.	Not specified	#REF!	#REF!	4	0	0	3	1	"Low" nicotine freebase	10ml	7500	1	0	1	1	1	1	11	1	2	1	0	1	0	1	5.2	0.8	5.4	10.3	5.4	0.153846	0.504854	0	1	1	1	1	11	1	1	1	0	1	0
#REF!	Mosmo	Disposable	Jucy Punk +	A.G	Shenzhen Aixingwang Electronic Technology Co., Ltd.	Not specified	#REF!	#REF!	4	0	0	3	1	"Low" nicotine freebase	10ml	7500	1	0	1	1	1	1	11	1	2	1	0	1	0	1	5.2	0.8	5.4	10.3	5.4	0.153846	0.504854	0	1	1	1	1	11	1	1	1	0	1	0
#REF!	Instabar	Disposable	Jar	Dreamy Swirl	Denkat Trading Corp.	2023-03-14	#REF!	#REF!	4	0	0	3	1	30mg/ml freebase	10ml	5000	1	0	1	1	1	1	11	1	1	1	0	1	0	1	5.3	0.5	6	10.5	6	0.0943396	0.504762	0	1	1	1	1	11	1	2	1	0	1	0
#REF!	Instabar	Disposable	Jar	Blue Moon	Denkat Trading Corp.	2023-03-14	#REF!	#REF!	4	0	0	3	1	30mg/ml freebase	10ml	5000	1	0	1	1	1	1	11	1	1	1	0	1	0	1	5.2	0.5	6	10.4	6	0.0961538	0.5	0	1	1	1	1	11	1	2	1	0	1	0
#REF!	Nixx	Disposable	Disposable	Tropical Gold	Shenzhen Tardigrade Technologies Inc.	2022-11-11	#REF!	#REF!	4	0	1	3	1	0.03	2ml	Not specified	1	0	1	1	1	1	11	1	1	1	0	1	0	1	6.7	0.6	4	13.5	4	0.0895522	0.496296	0	1	1	1	1	11	1	2	1	0	1	0
#REF!	Nixx	Disposable	Disposable	Minty Spears	Shenzhen Tardigrade Technologies Inc.	2023-04-26	#REF!	#REF!	4	0	1	3	1	0.03	2ml	Not specified	1	0	1	1	1	1	9	1	1	1	0	1	0	1	6.7	0.7	4	13.5	4	0.104478	0.496296	0	1	1	1	1	9	1	2	1	0	1	0
#REF!	Nixx	Disposable	Disposable	Blue Dazzle	Shenzhen Tardigrade Technologies Inc.	2022-11-11	#REF!	#REF!	4	0	1	3	1	0.03	2ml	Not specified	1	0	1	1	1	1	6	1	1	1	0	1	0	1	6.8	0.6	4	13.5	4	0.0882353	0.503704	0	1	1	1	1	6	1	2	1	0	1	0
#REF!	Chillax	Battery and cartridge	Chillax Go	Greek Freak	Denkat Trading Corp.	2023-03-29	#REF!	#REF!	4	0	0	3	1	30mg/ml freebase	10ml	5000	1	0	1	1	1	1	11	1	1	1	0	1	0	1	5.5	0.5	4.8	11.1	4.8	0.0909091	0.495495	0	1	1	1	1	11	1	2	1	0	1	0
DEB7-005	Chillax	Battery and cartridge	Chillax Go	Shirota	Denkat Trading Corp.	2023-03-29	#REF!	#REF!	4	0	0	3	1	30mg/ml freebase	10ml	5000	1	0	1	1	1	1	11	1	1	1	0	1	0	1	5.5	0.5	4.8	11.1	4.8	0.0909091	0.495495	0	1	1	1	1	11	1	2	1	0	1	0
DEB7-006	Chillax	Battery and cartridge	Chillax Go	Jungle Fusion	Denkat Trading Corp.	2023-03-29	#REF!	#REF!	4	0	0	3	1	30mg/ml freebase	10ml	5000	1	0	1	1	1	1	11	0	1	1	0	1	0	1	5.5	0.5	4.8	11.1	4.8	0.0909091	0.495495	0	1	1	1	1	11	1	2	1	0	1	0
#REF!	Chillax	Battery and cartridge	Chillax Go	Brown Mistro	Denkat Trading Corp.	2023-03-29	#REF!	#REF!	4	0	0	3	1	30mg/ml freebase	10ml	5000	1	0	1	1	1	1	11	0	1	1	0	1	0	1	5.5	0.5	4.8	11.1	4.8	0.0909091	0.495495	0	1	1	1	1	11	1	2	1	0	1	0
#REF!	Chillax	Battery and cartridge	Chillax Go	Frigid Spore	Denkat Trading Corp.	2023-03-29	#REF!	#REF!	4	0	0	3	1	30mg/ml freebase	10ml	5000	1	0	1	1	1	1	11	0	1	1	0	1	0	1	5.5	0.5	4.8	11.1	4.8	0.0909091	0.495495	0	1	1	1	1	11	1	2	1	0	1	0
#REF!	Chillax	Battery and cartridge	Chillax Go Pod	Jungle Fusion	Denkat Trading Corp.	2023-04-12	#REF!	#REF!	4	0	0	1	1	30mg/ml freebase	10ml	5000	1	0	1	1	1	1	11	1	1	1	0	1	0	1	3.4	0.3	4.8	6.7	4.8	0.0882353	0.507463	0	1	1	1	1	11	1	2	1	0	1	1
#REF!	Chillax	Battery and cartridge	Chillax Go Pod	Shirota	Denkat Trading Corp.	2023-04-12	#REF!	#REF!	4	0	0	1	1	30mg/ml freebase	10ml	5000	1	0	1	1	1	1	11	1	1	1	0	1	0	1	3.4	0.3	4.8	6.7	4.8	0.0882353	0.507463	0	1	1	1	1	11	1	2	1	0	1	1
#REF!	Mok	Heat sticks	COO	Red	China Tobacco Hubei Industrial Co., Ltd.	Not Specified	#REF!	#REF!	4	1	1	4	1				3																			0.99	0
#REF!	Mok	Heat sticks	COO	Purple	China Tobacco Hubei Industrial Co., Ltd.	Not Specified	#REF!	#REF!	4	1	1	4	1				3																			0.99	0
#REF!	Mok	Heat sticks	COO	Yellow	China Tobacco Hubei Industrial Co., Ltd.	Not Specified	#REF!	#REF!	4	1	1	4	1				3																			0.99	0
#REF!	Mok	Heat sticks	COO	Green	China Tobacco Hubei Industrial Co., Ltd.	Not Specified	#REF!	#REF!	4	1	1	4	1				3																			0.99	0
#REF!	Mok	Heat sticks	COO	Brown	China Tobacco Hubei Industrial Co., Ltd.	Not Specified	#REF!	#REF!	4	1	1	4	1				3																			0.99	0
#REF!	Mok	Heat sticks	COO	Green Hue	China Tobacco Hubei Industrial Co., Ltd.	Not Specified	#REF!	#REF!	4	1	1	4	1				3																			0.99	0
QEB1-001	Nixx	Pod	Nixx Pod	Copacacina	Shenzhen Tardigrade Technologies Inc.	2023-01-08	#REF!	#REF!	4	0	1	1	1	0.03	2ml		1	0	1	1	1	1	7	1	1	1	0	1	0	1	3.7	0.4	3.3	7.3	3.3	0.108108	0.506849	0	1	1	1	1	7	1	2	1	0	1	0
QEB1-002	Nixx	Pod	Nixx Pod	Iced Red Blast	Shenzhen Tardigrade Technologies Inc.	2023-03-22	#REF!	#REF!	4	0	1	1	1	0.03	2ml		1	0	1	1	1	1	9	1	1	1	0	1	0	1	3.6	0.4	3.3	7.3	3.3	0.111111	0.493151	0	1	1	1	1	9	1	2	1	0	1	0
QEB1-003	Nixx	Pod	Nixx Pod	Menthol	Shenzhen Tardigrade Technologies Inc.	2023-01-08	#REF!	#REF!	4	0	1	1	1	0.03	2ml		1	0	1	1	1	1	4	1	1	1	0	1	0	1	3.6	0.4	3.3	7.3	3.3	0.111111	0.493151	0	1	1	1	1	4	1	2	1	0	1	0
QEB1-004	Nixx	Pod	Nixx Pod	Mellow Water	Shenzhen Tardigrade Technologies Inc.	2022-01-07	#REF!	#REF!	4	0	1	1	1	0.03	2ml		1	0	1	1	1	1	3	0	1	1	0	1	0	1	3.7	0.5	3.4	7.4	3.4	0.135135	0.5	0	1	1	1	1	3	0	2	1	0	1	0
QEB1-005	Nixx	Refill pod	Nixx Pod	Blue Dazzle	Shenzhen Tardigrade Technologies, Inc.	2023-03-22	#REF!	#REF!	4	0	1	1	1	0.03	2ml	Not specified	1	0	1	1	1	1	6	1	1	1	0	1	0	1	3.6	0.3	3.3	7.3	3.3	0.0833333	0.493151	0	1	1	1	1	6	1	2	1	0	1	0
QEB10-001	Fipo	Device	E11even		United Castle International Co., Ltd.	2022-01-12	#REF!	#REF!	4	0	1	2	0				1	0	1	1	1	1	6	1	2	1	0	1	0	1	6.3	0.8	6.2	12.7	6.2	0.126984	0.496063	0	1	1	1	1	6	1	1	1	0	1	0
QEB10-002	Fipo	Pods	Pods	Hot Tropic	United Castle International Co., Ltd.	2021-12-26	#REF!	#REF!	4	0	1	1	1	0.03	1.8ml per pod		1	0	1	1	1	1	6	1	2	1	0	1	0	1	3	0.4	6.1	6.3	6.1	0.133333	0.47619	0	1	1	1	1	6	1	1	1	0	1	0
QEB10-003	Fipo	Pods	Pods	Original Menthol	United Castle International Co., Ltd.	2021-12-26	#REF!	#REF!	4	0	1	1	1	0.03	1.8ml per pod		1	0	1	1	1	1	11	1	2	1	0	1	0	1	3	0.4	6.1	6.2	6.1	0.133333	0.483871	0	1	1	1	1	11	1	1	1	0	1	0
QEB10-004	Fipo	Pods	Pods	T for Tangy	United Castle International Co., Ltd.	2021-12-26	#REF!	#REF!	4	0	1	1	1	0.03	1.8ml per pod		1	0	1	1	1	1	4	1	2	1	0	1	0	1	3	0.4	6.1	6.2	6.1	0.133333	0.483871	0	1	1	1	1	4	1	1	1	0	1	0
QEB10-007	Vipo Vapor Expert	Disposable	Mesh Coil	Frozen Oasis, Chilled Dopamine, Tropical Mist, Bubble Burst	Vipo PH Ventures OPC		#REF!	#REF!	4	0	0	3	1	0.05	10ml	12000	1	0	1	1	1	1	11	1	2	1	0	1	0	1	5.5	0.5	4.2	11.4	4.2	0.0909091	0.482456	0	1	1	1	1	11	1	1	1	0	1	0
QEB10-008	Vipo Vapor Expert	Disposable	Mesh Coil	Pink Paradise, Probiotic Blend, Frosty Vines, Fizzy Rush	Vipo PH Ventures OPC		#REF!	#REF!	4	0	0	3	1	0.05	10ml	12000	1	0	1	1	1	1	11	1	2	1	0	1	0	1	5.5	0.4	4.2	11.4	4.2	0.0727273	0.482456	0	1	1	1	1	11	1	1	1	0	1	0
QEB10-009	Mo Flexx	Disposable	Disposable Vape	Richman's Tobacco	Shenzen Galaxy Fenghua Technology Co., Ltd.		#REF!	#REF!	4	0	0	3	1	30mg	10 ml	5500	1	0	1	1	1	1	3	1	2	1	0	1	0	1	4.2	0.7	5	9	5	0.166667	0.466667	0	1	1	1	1	3	1	1	1	0	1	0
QEB10-010	SP2S	Refill Pod	Pod (x3)	Paradise Option	Shenzhen Weiyikang Technology Co., Ltd.	Not Specified	#REF!	#REF!	4	0	1	1	1	3% (50mg/ml)	2ml		3																			0.99	0
QEB10-011	Wismec	Device	Luxotic BF Box		Shenzhen Wismec Electroics Co., Ltd.	Not Specified	#REF!	#REF!	4	0	1	2	0				1	0	0	99	99	99	0	99	99	99	99	99	99	99						0.99	0	0	0	99	99	99	0	99	99	99	99	99	99
QEB10-012	SP2S	Closed pod device	S Pro		Yousi Technology Co., Ltd.		#REF!	#REF!	4	0	0	2	0					0	0	99	99	99	0	99	99	99	99	99	99	99						0.99	0	0	0	99	99	99	0	99	99	99	99	99	99
QEB12-001	IQ	Disposable	Infinity Series	Saucy Boy	Milson Tech.	2023-08-01	#REF!	#REF!	4	0	0	3	1	10mg freebase liquid	10ml	10000	1	0	1	1	1	1	8	0	1	1	0	1	0	1	2.8	0.5	7.1	14	2.8	0.178571	0.507143	0	1	1	1	1	8	0	1	1	0	1	0
QEB12-002	IQ	Disposable	Infinity Series	Island Breeze	Milson Tech.	2023-08-01	#REF!	#REF!	4	0	0	3	1	10mg freebase liquid	10ml	10000	1	0	1	1	1	1	3	1	1	1	0	1	0	1	2.8	0.5	7	14	2.8	0.178571	0.5	0	1	1	1	1	3	1	1	1	0	1	0
QEB12-003	IQ	Disposable	Infinity Series	Tangy Purple	Milson Tech.	2023-08-01	#REF!	#REF!	4	0	0	3	1	10mg freebase liquid	10ml	10000	1	0	1	1	1	1	12	0	1	1	0	1	0	1	2.9	0.5	7	14	2.9	0.172414	0.5	0	1	1	1	1	12	0	1	1	0	1	0
QEB12-004	Puff Master	Disposable	IW10000	IW	Milson	Not specified	#REF!	#REF!	4	0	0	3	1	1mg/ml freebase	10ml	10000	1	0	1	1	1	1	6	0	1	1	0	1	0	1	5.3	0.7	5.6	10.6	5.6	0.132075	0.5	0	1	1	1	1	6	0	2	1	0	1	0
QEB12-005	Puff Master	Disposable	CI10000	CI	Milson		#REF!	#REF!	4	0	1	3	1	10mg freebase	10ml	10000	1	0	1	1	1	1	3	0	1	1	0	1	0	1	5.3	0.7	5.6	10.6	5.6	0.132075	0.5	0	1	1	1	1	3	0	2	1	0	1	0
QEB12-006	Puff Master	Disposable	GI10000	GI	Milson		#REF!	#REF!	4	0	1	3	1	10mg freebase	10ml	10000	1	0	1	1	1	1	5	1	1	1	0	1	0	1	5.3	0.7	5.6	10.6	5.6	0.132075	0.5	0	1	1	1	1	5	1	2	1	0	1	0
QEB12-007	Cholo's Blend	Disposable	Disposable Pod	SIC	Cholo's Vape Juice Manufacturing		#REF!	#REF!	4	0	0	3	1	3mg	Not Specified	9000	1	0	1	0	1	1	6	0	1	0	0	1	0	1	5.9	0.3	4.5	12	4.5	0.0508475	0.491667	0	1	0	1	1	6	0	2	1	0	1	0
QEB12-008	Cholo's Blend	Disposable	Disposable Pod	SK	Cholo's Vape Juice Manufacturing	2023-03-25	#REF!	#REF!	4	0	0	3	1	3mg	Not Specified	9000	1	0	1	0	1	1	6	0	1	1	0	1	0	1	5.9	0.3	4.5	11.9	4.5	0.0508475	0.495798	0	1	0	1	1	6	0	2	1	0	1	0
QEB12-009	Cholo's Blend	Disposable	Disposable Pod	BCI	Cholo's Vape Juice Manufacturing	2023-03-25	#REF!	#REF!	4	0	0	3	1	3mg	Not Specified	9000	1	0	1	0	1	1	6	0	1	1	0	1	0	1	5.9	0.3	4.5	12	4.5	0.0508475	0.491667	0	1	0	1	1	6	0	2	1	0	1	0
QEB12-010	XIVA	Disposable	Disposable pod device	Gravity	Genome Flavor Technology	2023-07-05	#REF!	#REF!	4	0	0	3	1	0.05	Not specified	1500	1	0	1	1	1	1	4	0	2	1	0	1	0	1	6.5	0.7	3.4	13	3.4	0.107692	0.5	0	1	1	1	1	4	0	2	1	0	1	0
QEB12-011	XIVA	Disposable	Disposable pod device	Two Slices	Genome Flavor Technology	2023-07-05	#REF!	#REF!	4	0	0	3	1	0.05	Not specified	1500	1	0	1	1	1	1	4	0	2	1	0	1	0	1	6.4	0.7	3.4	13	3.4	0.109375	0.492308	0	1	1	1	1	4	0	2	1	0	1	0
QEB12-012	XIVA	Disposable	Disposable pod device	Ruby Sparkle	Genome Flavor Technology	2023-07-05	#REF!	#REF!	4	0	0	3	1	0.02	Not specified	1500	1	0	1	1	1	1	4	0	2	1	0	1	0	1	6.5	0.7	3.4	13	3.4	0.107692	0.5	0	1	1	1	1	4	0	2	1	0	1	0
QEB12-013	XIVA	Disposable	Disposable pod device	Harlequin	Genome Flavor Technology	2023-07-05	#REF!	#REF!	4	0	0	3	1	0.02	Not specified	1500	1	0	1	1	1	1	4	0	2	1	0	1	0	1	6.5	0.7	3.4	13.1	3.4	0.107692	0.496183	0	1	1	1	1	4	0	2	1	0	1	0
QEB2-001	Mok	Device	Fwrd Swank Pink		Shenzhen Smoore Technology Limited	2022-12-12	#REF!	#REF!	4	0	1	5	0					0	0	99	99	99	0	99	99	99	99	99	99	99						0.99	0	0	0	99	99	99	0	99	99	99	99	99	99
QEB2-002	Boss	Disposable	Titanium	Cadoavo	Shenzhen Lycking Technology Co., Ltd.	2023-02-28	#REF!	#REF!	4	0	0	3	1	30mg/ml freebase	20ml	9000	1	0	1	1	1	1	10	1	2	1	0	1	0	1	3.4	0.5	5.6	13.6	3.4	0.147059	0.411765	0	1	1	1	1	10	1	1	1	0	1	0
QEB2-003	Boss	Disposable	Titanium	Soft and Chewy	Shenzhen Lycking Technology Co., Ltd.	2023-02-28	#REF!	#REF!	4	0	0	3	1	30mg/ml freebase	20ml	9000	1	0	1	1	1	1	4	1	2	1	0	1	0	1	3.4	0.5	5.6	13.5	3.4	0.147059	0.414815	0	1	1	1	1	4	1	1	1	0	1	0
QEB2-004	Smok x Boss	Disposable	Mavic S9000	White in Red	Shenzhen IVPS Technology Co., Ltd.	2023	#REF!	#REF!	4	0	0	3	1	0.03	20ml	9000	1	0	1	1	1	1	7	1	1	1	0	1	0	1	6.8	0.8	3.5	13.6	3.5	0.117647	0.5	0	1	1	1	1	7	1	2	1	0	1	0
QEB2-005	Smok x Boss	Disposable	Mavic S9000	Oat	Shenzhen IVPS Technology Co., Ltd.	2023	#REF!	#REF!	4	0	0	3	1	3% freebase	20ml	9000	1	0	1	1	1	1	12	1	1	1	0	1	0	1	6.8	0.8	3.5	13.5	3.5	0.117647	0.503704	0	1	1	1	1	12	1	2	1	0	1	0
QEB2-006	Nevoks x Boss	Disposable		Cloud LTE	Shenzhen Nevoks Technology Co., Ltd.	Not specified	#REF!	#REF!	4	0	0	3	1	30mg/ml freebase	10ml	10000	1	0	1	1	1	1	7	1	1	1	0	1	0	1	5.3	0.5	5.4	10.5	5.4	0.0943396	0.504762	0	1	1	1	1	7	1	2	1	0	1	0
QEB2-007	Nevoks x Boss	Disposable		Greek	Shenzhen Nevoks Technology Co., Ltd.	Not specified	#REF!	#REF!	4	0	0	3	1	30mg/ml freebase	10ml	10000	1	0	1	1	1	1	9	1	1	1	0	1	0	1	5.3	0.4	5.4	10.5	5.4	0.0754717	0.504762	0	1	1	1	1	9	1	2	1	0	1	0
QEB2-008	Moon Vape	Disposable pod	Mesh coil	Ribena	Boss Technology Co., Ltd.	2023-03-28	#REF!	#REF!	4	0	0	1	1	12mg/ml freebase	12ml	8000	1	0	1	1	1	1	7	1	2	1	0	1	0	1	4	0.5	4.3	8.1	4.3	0.125	0.493827	0	1	1	1	1	7	1	1	1	0	1	0
QEB2-009	Moon Vape	Disposable pod	Mesh coil	Rainbow	Boss Technology Co., Ltd.	2023-03-28	#REF!	#REF!	4	0	0	1	1	12mg/ml freebase	12ml	8000	1	0	1	1	1	1	10	1	2	1	0	1	0	1	4	0.5	4.3	8.1	4.3	0.125	0.493827	0	1	1	1	1	10	1	1	1	0	1	0
QEB2-010	Moon Vape	Device			Boss Technology Co., Ltd.	2023-03-28	#REF!	#REF!	4	0	0	2	0				3																			0.99	0
QEB2-011	Yooz	Disposable	EX3000	Sour Apple	Bengbu Qiwu Electronics Technology Co., Ltd.	29 Sept 2022	#REF!	#REF!	4	0	1	3	1	30mg/g	7ml	3000	1	0	1	1	0	0	99	1	2	0	1	1	0	1	4	4	3.8	12.8	4.1	1	0.289634	0	1	1	0	0	99	1	2	0	1	1	0
QEB2-012	Yooz	Disposable	EX3000	Red Bull Sorbet	Bengbu Qiwu Electronics Technology Co., Ltd.	29 Sept 2022	#REF!	#REF!	4	0	1	3	1	30mg/g	7ml	3000	1	0	1	1	0	0	99	1	2	0	1	1	0	1	4	4	3.7	12.8	4.1	1	0.282012	0	1	1	0	0	99	1	2	0	1	1	0
QEB2-013	Yooz	Pod	EX3000 POD	PP	AMYOOZ (HK) Limited		#REF!	#REF!	4	0	0	1	1	30 mg/g	7ml	3000	1	0	1	1	1	1	3	0	1	1	0	1	0	1	4	0.6	4	7.9	4	0.15	0.506329	0	1	1	1	1	3	1	2	1	0	1	0
QEB2-014	Yooz	Device	Yooz Mini		AMYOOZ (HK) Limited	2023-04-28	#REF!	#REF!	4	0	1	2	0				1	0	0	99	99	99	0	99	99	99	99	99	99	99						0.99	0	0	0	99	99	99	0	99	99	99	99	99	99
QEB2-015	Yooz	2 Pods		Lavacious	AMYOOZ (HK) Limited		#REF!	#REF!	4	0	0	1	1	0.03	2ml		1	0	1	1	1	1	2	1	1	1	0	1	0	1	3.1	0.5	6.5	6.2	6.5	0.16129	0.5	0	1	1	1	1	2	1	2	1	0	1	0
QEB2-016	Yooz	2 Pods		Emerald	AMYOOZ (HK) Limited		#REF!	#REF!	4	0	0	1	1	0.03	2ml		1	0	1	1	1	1	10	1	1	1	0	1	0	1	3.1	0.4	6.5	6.1	6.5	0.129032	0.508197	0	1	1	1	1	10	1	2	1	0	1	0
QEB2-017	Yooz	2 Pods		Brewed Gem	AMYOOZ (HK) Limited		#REF!	#REF!	4	0	0	1	1	0.03	2ml		1	0	1	1	1	1	12	1	1	1	0	1	0	1	3.1	0.4	6.5	6.1	6.5	0.129032	0.508197	0	1	1	1	1	12	1	2	1	0	1	0
QEB3-001	RELX	Device	Infinity Plus		Not specified		#REF!	#REF!	4	0	0	2	0				1	0	1	1	1	1	3	1	1	1	0	1	0	1	6.3	0.8	6.2	12.7	6.3	0.126984	0.488189	0	1	1	1	1	3	1	2	1	0	1	0
QEB3-002	RELX	Device	Artisan, Hammered Steel		Shenzhen RELX Technology Co., Ltd.		#REF!	#REF!	4	1	0	2	0				1	0	1	1	1	1	11	1	1	1	0	1	0	1	5.1	0.5	6.6	12.3	6.6	0.0980392	0.414634	0	1	1	1	1	11	1	2	1	0	1	0
QEB3-003	Iqos	Heat sticks	blends	Warm Classics	Philip Morris Products	Not Specified	#REF!	#REF!	3	1	1	4	1				3																			0.99	0
QEB3-004	Iqos	Heat sticks	blends	Ice Fresh	Philip Morris Products	Not Specified	#REF!	#REF!	3	1	1	4	1				3																			0.99	0
QEB3-005	Iqos	Heat sticks	blends	Cool Fresh	Philip Morris Products	Not Specified	#REF!	#REF!	3	1	1	4	1				3																			0.99	0
QEB3-006	Iqos	Heat sticks	blends	Rich Classics	Philip Morris Products	Not Specified	#REF!	#REF!	3	1	1	4	1				3																			0.99	0
QEB3-007	Iqos	Device	Originals One		Philip Morris Products	Not Specified	#REF!	#REF!	5	0	1	5	0				2	0	0	99	99	99	0	99	99	99	99	99	99	99						0.99	0	0	0	99	99	99	0	99	99	99	99	99	99
QEB3-008	Iqos	Device	Bonds		Philip Morris Products	Not Specified	#REF!	#REF!	4	0	1	5	0				2	0	0	99	99	99	0	99	99	99	99	99	99	99						0.99	0	0	0	99	99	99	0	99	99	99	99	99	99
QEB3-009	Nevoks	Device	Feelin X		Shenzhen Nevoks Technology Co., Ltd.	Not Specified	#REF!	#REF!	4	0	0	2	0		5ml		1	0	0	99	99	99	0	99	99	99	99	99	99	99						0.99	0	0	0	99	99	99	0	99	99	99	99	99	99
QEB3-010	Nevoks	Device	Feeling A1		Shenzhen Nevoks Technology Co., Ltd.	Not Specified	#REF!	#REF!	4	0	1	2	0		3ml		1	0	0	99	99	99	0	99	99	99	99	99	99	99						0.99	0	0	0	99	99	99	0	99	99	99	99	99	99
QEB3-011	Aspire	Device	Gotek X Translucent Pink		Shenzhen Eigate Technology Co., Ltd.	Not Specified	#REF!	#REF!	4	0	1	2	0				1	0	1	1	1	1	14	1	2	1	0	0	1	1	4.3	0.7	6.2	11.2	6.2	0.162791	0.383929	0	1	1	1	1	14	1	2	1	0	0	1
QEB3-012	Espesyal x Gotek	Pod	Pre-filled Cart	Burly	VIP Bros Incorporated	2023-06-29	#REF!	#REF!	4	0	0	1	1	20mg	5ml		1	0	1	1	1	1	11	0	1	1	0	1	0	1	4	0.4	2.8	8	2.8	0.1	0.5	0	1	1	1	1	11	0	1	1	0	1	0
QEB3-013	Gotek	Pod	Pre-filled Cart	Emperor	VIP Bros Incorporated	2023-06-29	#REF!	#REF!	4	0	0	1	1	20mg	5ml		1	0	1	1	1	1	7	1	1	1	0	1	0	1	3.9	0.4	2.8	8	2.8	0.102564	0.4875	0	1	1	1	1	7	1	1	1	0	1	0
QEB3-014	Dreadtag	Juice		Not specified (Pinipig)	Not specified	Not specified	#REF!	#REF!	4			7																								0.99	0
QEB3-015	Kylinbar	Disposable		Apple Pie	Dongguan Vandy Technology Co., Ltd.	Not specified	#REF!	#REF!	4	0	1	3	0		16ml	8000	5																			0.99	0
QEB3-016	Kylinbar	Disposable		Caramel Popcorn	Dongguan Vandy Technology Co., Ltd.	Not specified	#REF!	#REF!	4	0	1	3	0		16ml	8000	5																			0.99	0
QEB3-017	Demon Vape	Juice		Bastardation	DVMYL Juice Manufacturing	Not specified	#REF!	#REF!	4	0	0	7	1	6mg	60ml		5																			0.99	0
QEB3-018	Frutta Kool	Juice	Juice	Icy Poms	Fruttakool Vape Juice Manufacturing	Not specified	#REF!	#REF!	4	0	1	7	0		Not specified		5																			0.99	0
QEB3-019	Demon Vape	Juice	Juice	C.D.B	DVMYL Juice	Not specified	#REF!	#REF!	4	0	1	7	1	6mg freebase	60ml		5																			0.99	0
QEB3-020	Demon Vape	Juice	Juice	RTO	DVMYL Juice	Not specified	#REF!	#REF!	4	0	1	7	1	6mg freebase	60ml		5																			0.99	0
QEB4-001	Geek Bar	Disposable	Aegis 8000	Root Sparkle	Zcrew International Inc.	2023-07-26	#REF!	#REF!	1	0	0	3	1	3mg freebase	10ml	8000	1	0	1	1	1	1	11	0	1	1	0	1	0	1	6	0.5	5.4	12	5.4	0.0833333	0.5	0	1	1	1	1	11	0	2	1	0	1	0
QEB4-002	Geek Bar	Disposable	Aegis 8000	Browned Top	Zcrew International Inc.	2023-07-26	#REF!	#REF!	1	0	0	3	1	3mg freebase	10ml	8000	1	0	1	1	1	1	12	1	1	1	0	1	0	1	6	0.7	5.5	12	5.5	0.116667	0.5	0	1	1	1	1	12	1	2	1	0	1	0
QEB4-003	Nevoks Bar	Disposable	R9000	Summer Fling	Shenzhen Nevoks Technology Co., Ltd.	Not specified	#REF!	#REF!	1	0	0	3	1	30mg freebase	10ml	9000	1	0	1	1	1	1	3	1	1	1	0	1	0	1	5.2	0.6	5.9	10.5	5.9	0.115385	0.495238	0	1	1	1	1	3	1	2	1	0	1	0
QEB4-004	Nevoks Bar	Disposable	R9000	Lucid Dream	Shenzhen Nevoks Technology Co., Ltd.	Not specified	#REF!	#REF!	1	0	0	3	1	30mg freebase	10ml	9000	1	0	1	1	1	1	4	1	1	1	0	1	0	1	5.2	0.5	5.9	10.5	5.9	0.0961538	0.495238	0	1	1	1	1	4	1	2	1	0	1	0
QEB5-001	Espesyal	Juice	Vapor Liquid	S-Bin	Not specified	Not specified	#REF!	#REF!	1	0	1	7	1	Not specified	100ml		5																			0.99	0
QEB5-002	Drip-a-holic	Juice	Juice	Antvnm	Ethereal Fumes Vape Juice Manufacturing	Not specified	#REF!	#REF!	1	0	1	7	1	36mg	60ml		5																			0.99	0
QEB5-003	Bread Tok	Juice	Premium E-Liquids		Not specified	Not specified	#REF!	#REF!	1	0	1	7	1	6mg	Not specified		5																			0.99	0
QEB5-004	Señor Pablo	Juice	Juice	Wafer RY4	Liquido Manufacturing	Not specified	#REF!	#REF!	1	0	0	7	1	3mg	60ml		1	0	1	0	99	99	0	99	99	99	99	99	99	99						0.99	0	0	1	0	99	99	0	99	99	99	99	99	99
QEB5-005	Gabriel	Light Disposable Kits	DE8000	Watermelon Candy	Shenzhen Uwell Technology Co., Ltd.		#REF!	#REF!	1	0	0	3	1	0.05	5ML	Not specified	1	0	0	99	99	99	0	99	99	99	99	99	99	99				8.3	9.1	0.99	0	0	0	99	99	99	0	99	99	99	99	99	99
QEB5-006	Elfbar	Disposable pod device	Pi9000	Sour Black	IMiracle (Shenzhen) Technology Co., Ltd.		#REF!	#REF!	6	0	0	3	0			9000	1	0	1	1	1	1	11	1	1	1	0	1	0	1	4.8	0.5	6	9.5	6	0.104167	0.505263	0	1	1	1	1	11	1	2	1	0	1	0
QEB5-007	Lomo	Disposable	Lomo Lux	Kiwi Guava	Shenzhen Goldwin Technology Co., Ltd.	2022-07-05	#REF!	#REF!	6	0	0	3	1	50mg/ml	10ml	4000	1	0	1	1	0	0	99	1	2	0	1	0	0	1	4.3	4.3	2.6	13.3	2.7	1	0.311334	0	1	1	0	0	99	1	2	0	1	1	0
QEB6-001	Andy's Blend	Juice	Classic Nic Edition	W Ice	Creamy Creations Vape Juice Manufacturing	2023-04-15	#REF!	#REF!	4	0	0	7	1	25mg (50VG/50PG)	30ml		1	0	1	1	1	1	12	1	1	1	0	1	0	1	6.8	1.8	2.7	13	2.7	0.264706	0.523077	0	1	1	1	1	12	1	2	1	0	1	0
QEB6-002	Andy's Blend	Juice	Classic Nic Edition	SL	Creamy Creations Vape Juice Manufacturing	2023-04-15	#REF!	#REF!	4	0	0	7	1	25mg (50VG/50PG)	30ml		1	0	1	1	1	1	9	1	1	1	0	1	0	1	6.8	1.9	2.6	13	2.6	0.279412	0.523077	0	1	1	1	1	9	1	2	1	0	1	0
QEB6-003	Andy's Blend	Juice	Classic Nic Edition	MB	Creamy Creations Vape Juice Manufacturing	2023-04-15	#REF!	#REF!	4	0	0	7	1	25mg (50VG/50PG)	30ml		1	0	1	1	1	1	7	1	1	1	0	1	0	1	6.8	1.9	2.7	13	2.7	0.279412	0.523077	0	1	1	1	1	7	1	2	1	0	1	0
QEB6-004	Chilx	Device	Fleek Device		Shenzhen YXC Technology Limited	2022-11-14	#REF!	#REF!	4	0	1	2	0				1	0	1	1	1	1	1	1	2	1	0	1	0	1	5.7	0.9	6.5	11.5	6.5	0.157895	0.495652	0	1	1	1	1	1	1	2	1	0	1	0
QEB6-005	Chilx	Pod	Fleek Pod	Ginpom	Shenzhen YXC Technology Limited	2022-11-14	#REF!	#REF!	4	0	0	1	1	0.03	2ml		1	0	1	1	1	1	7	1	2	1	0	1	0	1	4	0.6	2	8	2	0.15	0.5	0	1	1	1	1	7	1	2	1	0	1	0
QEB6-006	Chilx	Pod	Fleek Pod	Virginia Tobacco	Shenzhen YXC Technology Limited	2022-11-13	#REF!	#REF!	4	0	0	1	1	0.03	2ml		1	0	1	1	1	1	7	1	2	1	0	1	0	1	4	0.6	2	8	2	0.15	0.5	0	1	1	1	1	7	1	2	1	0	1	0
QEB6-007	Chilx	Pod	Fleek Pod	Luscious Green (sticker)	Shenzhen YXC Technology Limited	2022-11-11	#REF!	#REF!	4	0	0	1	1	0.03	2ml		1	0	1	1	1	1	7	0	2	1	0	1	0	1	4	0.6	2	8	2	0.15	0.5	0	1	1	1	1	7	0	2	1	0	1	0
QEB6-008	Smok	Device	ISPEED Device	99	Shenzhen IVPS Technology Co., Ltd.		#REF!	#REF!	4	0	0	2	0				1	0	1	0	1	1	1	1	2	1	0	1	0	1	7.3	1.1	4	14.5	4	0.150685	0.503448	0	1	0	1	1	1	1	2	1	0	1	0
QEB6-009	Smok	Pod	Igee Prefilled Pod	Pink Burst	Shenzhen IVPS Technology Co., Ltd.	2023-02-03	#REF!	#REF!	4	0	0	1	1	0.03	2.5ml		1	0	1	1	1	1	1	1	2	1	0	1	0	1	4	0.6	4	8	4	0.15	0.5	0	1	1	1	1	1	1	2	1	0	1	0
QEB6-010	Smok	Pod	Igee Prefilled Pod	Ice Cola	Shenzhen IVPS Technology Co., Ltd.	2023-02-02	#REF!	#REF!	4	0	0	1	1	0.03	2.5ml		1	0	1	1	1	1	7	1	2	1	0	1	0	1	4.1	0.6	4	8	4	0.146341	0.5125	0	1	1	1	1	7	1	2	1	0	1	0
QEB6-011	Smok	Pod	Igee Prefilled Pod	Purple Burst	Shenzhen IVPS Technology Co., Ltd.	2023-02-02	#REF!	#REF!	4	0	0	1	1	0.03	2.5ml		1	0	1	1	1	1	7	1	2	1	0	1	0	1	4	0.6	4	8	4	0.15	0.5	0	1	1	1	1	7	1	2	1	0	1	0
QEB8-001	OXVA	Device	Xlim SE	99	Shenzhen Future Tech Co., Ltd.	Not specified	#REF!	#REF!	4	0	1	2	0	99	2ml	Not specified	1	0	0	99	99	99	0	99	99	99	99	99	99	99						0.99	0	0	0	99	99	99	0	99	99	99	99	99	99
QEB8-002	Aladdin Pro	Disposable	Enjoy	Sirap Bandung	Not specified		#REF!	#REF!	4	0	0	3				9000	1	0	0	99	99	99	0	99	99	99	99	99	99	99						0.99	0	0	0	99	99	99	0	99	99	99	99	99	99
QEB8-003	Secret Recipe	Juice	Pod Juice	S.I.C	Not specified	Not specified	#REF!	#REF!	4	0	1	7	1	30mg	30ml		5																			0.99	0
QEB8-004	Frutta Kool	Juice	Juice	Triple Favs (Honeydew Melon Straw)	Fruttakool Vape Juice Manufacturing	Not specified	#REF!	#REF!	4	0	1	7	1	36mg	Not specified		5																			0.99	0
[truncated: 212 more columns]

## Sheet: Flavor Profile Categorized
Menthol	Fruity	Dessert/Sweet/Candy	Beverages	Tobacco	Pop Culture		Concept Descriptor	Codes	Colors	Nuts	Miscellaneous		Flavor Descriptor	Count	Percentage
40	55	30	36	9	13		44	50	66	2	20		Flavor Descriptor	Count	Percentage
Menthol Xtra	Strawberry	Blueberry Cheescake	Chocolate Milk	Tobacco	Slang words	Petmalu	Tangy Purple	STR GHM	Emerald	Almond RY4	Garden's Heart		Colors	66	0.180822
Menthol Plus	Strawberry Apple Banana	Blueberry Cheescake	Milk tea	Tobacco		Triple Favs (honeydew, melon, straw)	Tropical Breeze	MCH GHM	Blue Selection	Hazelnut Brown	Orchard Rounds		Fruity	55	0.150685
Menthol	Strawberry	Ube turon	Ice Cola	Tobacco		Fucc Boi (Langka Cheescake)	Fizz Sparkle	CSTD	Bronze Selection		Venus Fantasy		Codes	50	0.136986
Menthol	Strawberry	Ube Twinkees	Ice Cola	Virginia Tobacco		Fucc Girl (Ice Strawberry Bitch)	Pink Blast	MXB	Green Selection		Granny's Fave		Concept Descriptor	44	0.120548
Menthol	Lemon Ice	Ube brazo de mercedes	Pink Lemonade	Virginia Tobacco		Pink OG	Rich Roast	G	Yellow Selection		Bazooka+		Menthol	40	0.109589
Menthol	Peach	Avocado Cheesecake	Orange Soda	Brightleaf Tobacco		Summer Fling	Sour Green	STRW	Amber Selection				Beverages	36	0.0986301
Original Menthol	Mango	Mango Cheesecake	Hazelnut Latte	Classic Tobacco		Saucy Boy	White Freeze	MNG	Emerald		Gravity		Dessert/Sweet/Candy	30	0.0821918
Mint	Blueberry	Blueberry Cheesecake	Root Brew	Virginia Tobacco	Characters/People	Harlequin	Fragrant Burst	WTM	White In Red		Two Slices		Miscellaneous	20	0.0547945
Blue Mint	Blueberry	Special Halo-halo	Latte Coffee	Richman's Tobacco		Greek Freak	Zesty Sparkle	S.C	Rainbow				Pop Culture	13	0.0356164
Minty Spears	Blueberry	Pastillas supreme	Pina Colada			Black Mamba	Extreme Ice	A.G	Luscious Violet		Extreme RY4		Tobacco	9	0.0246575
Cola Mint	Blueberry	Blueberry Cheesecake	Lemon Mojito			Mia Khalifa (Raspberry Ice)	Tropic Freeze	SL	Mr. Yellow		Havoc		Nuts	2	0.00547945
Purple Ice (Popsicle Grapes)	Blueberry	Grapes bubblegum	Mango Milkshake			Mia Khalifa (Raspberry Ice)	Jungle Fusion	MB	Yellow Treats		Cloud LTE		Grand Total	365	1
Ice Fresh	Avocado	Cherry bubblegum	Ginger Tea			YASSI	Frigid Spore	IW	Purple Snow		Greek
Cool Fresh	Grapefruit	Blueberry bubblegum	Mocha (Mocha Latte)				Salted Fizzy	CI	Blue Gems		Burly		Flavor Descriptor	Subcategory	Examples
Purple Ice (Candy Grapes)	Banana Ice	Melona	Ice Cola				Ruby Crisp	GI	Blue Gems		Emperor		Colors		Tangy Purple Tropical Gold Amber Selection Crimson Combo Luscious Green
Purple Ice (Shirota Grapes)	Peach	Apple Pie	Oat (Oat Milk)				Mellow Melody	SIC	Purple Gems		Bastardation		Fruity		Strawberry Apple Banana Passion Fruit Sunrise Lychee Ice Kiwi Guava Sour Apple
Pink Burst (Peach Ice)	Passion Fruit Sunrise	Caramel Popcorn	Red bull sorbet				Sunny Sparkle	SK	Purple Wave		Extreme RY4		Codes		MCM (Mocha Cookie Milkshake) BBall (butterball) SIC GinPom CADOAVO
Purple Burst (Grape Ice)	Lychee Ice	Twinkies RY4	Classic Milk Tea				Dreamy Swirl	BCI	Dark Sparkle		Lavacious		Concept Descriptor		Jungle Fusion Mellow Melody Dreamy Swirl Frozen oasis, chilled dopamine, tropical mist, bubble burst Rich Roast
Frost Melo	Blueberry	Ube	Ribena				Royal Freeze	S-BIN	Blue B		Lucid Dream		Menthol	Menthol Mint Ice	Menthol Xtra Menthol Plus Cool Fresh Spearmint Intense Minty Spears Ice Fresh Ice Mango
Sour Green (Sour Apple Ice)	Watermelon	Wafer RY4	Sirap Bandung				Bluebomb	ANTVNM	Red Ice				Beverages	Alcoholic beverage Coffee Milk Soda Others	Pina Colada Lemon Mojito Grapefruit Lime Cocktail Latte Coffee Choco Macchiato Mocha Latte Oat Milk Cantaloupe Milk Banana Milk Ice Ice Cola Orange Soda Ribena Pink Lemonade Ginger Tea Red bull sorbet
Ludou Ice	Raspberry	TIC (Taro Ice Cream)	Cantaloupe Milk				Black Fusion	PP	Blue Elixir				Dessert/Sweet/Candy	Dessert Candy Branded sweets	Mango Cheesecake Ube brazo de mercedes Special Halo-halo Watermelon Candy Grapes bubblegum Pastillas supreme Melona Twinkies RY4 Dynamite Candy
Sour Straws Ice	Grapes	MCM (Mocha Cookie Milkshake)	Banana Milk Ice				Blue Dazzle	CDB	Tropical Gold		Copacacina		Miscellaneous		Bazooka+ Lucid Dream Granny's Fave Garden's Heart Venus Fantasy
Orchard Round (Peach Ice)	Aloe Grape	Choco (Choco Macchiato)	Cola Mint				Fresh Red	RTO	Blue Moon				Pop Culture	Slang words People	Petmalu Fucc Boi Pink OG Harlequin Black Mamba Mia Khalifa
Mia Khalifa (Raspberry Ice)	Mango	M.W.C. (Dynamite Candy)	GLC (Grapefruit Lime Cocktail)				Crisp Red	GRP	Red Summer		Triple B		Tobacco		Virginia Tobacco Brightleaf Tobacco Classic Tobacco Richman's Tobacco
Mia Khalifa (Raspberry Ice)	Ice Mango	Purple Ice (Popsicle Grapes)	MCM (Mocha Cookie Milkshake)				Crisp Green	BBG.G	Blue Dazzle		Orchard Round (Peach Ice)		Nuts		Almond RY4 Hazelnut Brown
Fucc Girl (Ice Strawberry Bitch)	Grapes	Watermelon Candy	Choco (Choco Macchiato)				Fresh Green	GLC (Grapefruit Lime Cocktail)	Black Ice
Banana Milk Ice	Lychee	Purple Ice (Candy Grapes)	B.M. (banana milk)				Fresh Red	TIC (Taro Ice Cream)	Crimson Combo
Extreme Ice	Melon	Triple Favs (honeydew, melon, straw)	Mellow Water				Island Breezee	SS (Summer Sparkle)	Brown Mistro
Ice Cola	Grapes	Fucc Boi (Langka Cheescake)	Shirota				Tangy Purple	MCM (Mocha Cookie Milkshake)	Blue Razz
Ice Cola	Avocado	Chocolate Milk	Shirota				Sour Black	Mln	Red Mix
Banana Ice	Watermelon Ice		SK Sangria (Kiwi Strawberry)				T for Tangy	Blbrry	Red Swirl
Lychee Ice	Kiwi Guava		Luscious Green (Avocado Milk)				Ice Red Blast	Strwbrry	Purple Ice (Popsicle Grapes)
Ice Mango	Sour apple		Purple Ice (Shirota Grapes)				Soft and Chewy	GrpStrw	Browned Top
Ice Red Blast	Pink Lemon		Ludou Ice				Frozen oasis, chilled dopamine, tropical mist, bubble burst	Frozen Grn Apl	Purple Vine
Watermelon Ice	B.M. (banana milk)		Brewed Gem				Pink paradise, probiotic blend, frosty vines, fizzy rush (strawberry watermelon, yakult, +, and soda pop ice)	Frosted Cfee	Green Slush
Ice Cola	SK Sangria (Kiwi Strawberry)		Mocha Mint				Pink Burst (Peach Ice)		Luscious Green (Avocado Milk)
Lemon Ice	Purple Ice (Popsicle Grapes)						Purple Burst (Grape Ice)	M.W.C. (Dynamite Candy)	Purple Ice (Candy Grapes)
Mocha Mint	Watermelon Candy						Hot Tropic	B.M. (banana milk)	Purple Ice (Shirota Grapes)
Spearmint Intense	Luscious Green (Avocado Milk)						Sour Green (Sour Apple Ice)	CADOAVO	Pink Burst (Peach Ice)
Frozen oasis, chilled dopamine, tropical mist, bubble burst	Purple Ice (Candy Grapes)						Sour Straws Ice	BBall	Purple Burst (Grape Ice)
	Purple Ice (Shirota Grapes)						Paradise Option	GinPom	Golden Slice
	Pink Burst (Peach Ice)						Root Sparkle	SK Sangria (Kiwi Strawberry)	Sour Green (Sour Apple Ice)
	Purple Burst (Grape Ice)						Warm Classics	Vinber	Tangy Purple
	Sour Green (Sour Apple Ice)						Rich Classics	W Ice	Pink Blast
	Orchard Round (Peach Ice)							Icy Poms	Sour Green
	Mia Khalifa (Raspberry Ice)							Frost Melo	Black Fusion
	Mia Khalifa (Raspberry Ice)							Triple Favs (honeydew, melon, straw)	Blue Dazzle
	Fucc Girl (Ice Strawberry Bitch)							Sour Straws Ice	Fresh Red
	Banana Milk Ice							SIC	Crisp Red
	Mango Milkshake							STRAW.YACOLD	Crisp Green
	Grapes bubblegum							Blue L.	Fresh Green
	Cherry bubblegum								Fresh Red
	Blueberry bubblegum								Tangy Purple
	Cantaloupe Milk								Sour Black
	Red bull sorbet								Ice Red Blast
									Pink OG
									White Freeze
									Ruby Crisp
									Blue Mint
									COO Red
									COO Purple
									COO Yellow
									COO Green
									COO Brown
									COO Green Hue
									Ruby Sparkle

## Sheet: Documentation
CODE	Photographed?
#REF!	TRUE
#REF!	TRUE
#REF!	TRUE
#REF!	TRUE
#REF!	TRUE
#REF!	TRUE
#REF!	TRUE
#REF!	TRUE
#REF!	TRUE
#REF!	TRUE
#REF!	TRUE
#REF!	TRUE
#REF!	TRUE
#REF!	TRUE
#REF!	TRUE
#REF!	TRUE
#REF!	TRUE
#REF!	TRUE
#REF!	TRUE
#REF!	TRUE
#REF!	TRUE
#REF!	TRUE
#REF!	TRUE
#REF!	TRUE
#REF!	TRUE
#REF!	TRUE
#REF!	TRUE
#REF!	TRUE
#REF!	TRUE
#REF!	TRUE
#REF!	TRUE
#REF!	TRUE
#REF!	TRUE
#REF!	TRUE
#REF!	TRUE
#REF!	TRUE
#REF!	TRUE
#REF!	TRUE
#REF!	TRUE
#REF!	TRUE
#REF!	TRUE
#REF!	TRUE
#REF!	TRUE
#REF!	TRUE
#REF!	TRUE
#REF!	TRUE
#REF!	TRUE
#REF!	TRUE
#REF!	TRUE
#REF!	TRUE
#REF!	TRUE
#REF!	TRUE
#REF!	TRUE
#REF!	TRUE
#REF!	TRUE
#REF!	TRUE
#REF!	TRUE
#REF!	TRUE
#REF!	TRUE
#REF!	TRUE
#REF!	TRUE
#REF!	TRUE
#REF!	TRUE
#REF!	TRUE
#REF!	TRUE
#REF!	TRUE
#REF!	TRUE
#REF!	TRUE
#REF!	TRUE
#REF!	TRUE
#REF!	TRUE
#REF!	TRUE
#REF!	TRUE
#REF!	TRUE
#REF!	TRUE
#REF!	TRUE
#REF!	TRUE
#REF!	TRUE
#REF!	TRUE
#REF!	TRUE
#REF!	TRUE
#REF!	TRUE
#REF!	TRUE
#REF!	TRUE
#REF!	TRUE
#REF!	TRUE
#REF!	TRUE
#REF!	TRUE
#REF!	TRUE
#REF!	TRUE
#REF!	TRUE
#REF!	TRUE
#REF!	TRUE
#REF!	TRUE
#REF!	TRUE
#REF!	TRUE
#REF!	TRUE
#REF!	TRUE
#REF!	TRUE
#REF!	TRUE
#REF!	TRUE
#REF!	TRUE
#REF!	TRUE
#REF!	TRUE
#REF!	TRUE
#REF!	TRUE
#REF!	TRUE
#REF!	TRUE
#REF!	TRUE
#REF!	TRUE
#REF!	TRUE
#REF!	TRUE
#REF!	TRUE
#REF!	TRUE
#REF!	TRUE
#REF!	TRUE
#REF!	TRUE
#REF!	TRUE
#REF!	TRUE
#REF!	TRUE
#REF!	TRUE
#REF!	TRUE
#REF!	TRUE
#REF!	TRUE
#REF!	TRUE
#REF!	TRUE
#REF!	TRUE
#REF!	TRUE
#REF!	TRUE
#REF!	TRUE
#REF!	TRUE
#REF!	TRUE
#REF!	TRUE
#REF!	TRUE
#REF!	TRUE
#REF!	TRUE
#REF!	TRUE
#REF!	TRUE
#REF!	TRUE
#REF!	TRUE
#REF!	TRUE
#REF!	TRUE
#REF!	TRUE
#REF!	TRUE
#REF!	TRUE
#REF!	TRUE
#REF!	TRUE
#REF!	TRUE
#REF!	TRUE
#REF!	TRUE
#REF!	TRUE
#REF!	TRUE
#REF!	TRUE
#REF!	TRUE
#REF!	TRUE
#REF!	TRUE
#REF!	TRUE
#REF!	TRUE
#REF!	TRUE
#REF!	TRUE
#REF!	TRUE
#REF!	TRUE
#REF!	TRUE
#REF!	TRUE
#REF!	TRUE
#REF!	TRUE
#REF!	TRUE
#REF!	TRUE
#REF!	TRUE
#REF!	TRUE
#REF!	TRUE
#REF!	TRUE
#REF!	TRUE
#REF!	TRUE
#REF!	TRUE
#REF!	TRUE
#REF!	TRUE
#REF!	TRUE
#REF!	TRUE
#REF!	TRUE
#REF!	TRUE
#REF!	TRUE
#REF!	TRUE
#REF!	TRUE
#REF!	TRUE
#REF!	TRUE
#REF!	TRUE
#REF!	TRUE
#REF!	TRUE
#REF!	TRUE
#REF!	TRUE
#REF!	TRUE
#REF!	TRUE
#REF!	TRUE
#REF!	TRUE
#REF!	TRUE
#REF!	TRUE
#REF!	TRUE
#REF!	TRUE
#REF!	TRUE
#REF!	TRUE
#REF!	TRUE
#REF!	TRUE
#REF!	TRUE
#REF!	TRUE
#REF!	TRUE
#REF!	TRUE
#REF!	TRUE
#REF!
#REF!
#REF!
#REF!
#REF!
#REF!
#REF!
#REF!
#REF!
#REF!
#REF!
#REF!
#REF!
#REF!
#REF!
#REF!
#REF!
#REF!
#REF!
#REF!
#REF!
